# Supplementary material for: Metabolomic profiling and stable isotope labelling of Trichomonas vaginalis and Tritrichomonas foetus reveal major differences in amino acid metabolism including the production of 2-hydroxyisocaproic acid, cystathionine and S-methylcysteine
Source: PLoS One. 2017 Dec 21;12(12):e0189072. doi: 10.1371/journal.pone.0189072 (PMC5739422; doi:10.1371/journal.pone.0189072)
Supplement: S1 Table — (XLSX) [file pone.0189072.s001.xlsx]

## Sheet: S1 Table
Mass	RT	FORMULA	Metabolite	Column	Prescence	Map	1_vagEXT	2_vagEXT	3_vagEXT	4_vagEXT	5_vagEXT	6_vagEXT	7_foeEXT	8_foeEXT	9_foeEXT	10_foeEXT	11_foeEXT	12_foeEXT	7_foeEXT(N)	8_foeEXT(N)	9_foeEXT(N)	10_foeEXT(N)	11_foeEXT(N)	12_foeEXT(N)	13_complete	14_complete	15_complete	16_complete	17_complete	18_complete	19_vagSPT	20_vagSPT	21_vagSPT	22_vagSPT	23_vagSPT	24_vagSPT	25_foeSPT	26_foeSPT	27_foeSPT	28_foeSPT	29_foeSPT	30_foeSPT
75.0321	15.2194	C2H5NO2	Glycine	pHILIC	both	Amino Acid Metabolism	301076	313173	348933	366592	368148	384601	204028	203947	208758	184060	239233	199497	306042	305921	313138	276090	358849	299246	751123	657721	-657721	649410	635511	618817	747949	664111	645492	685213	701311	640823	667652	646212	663536	678541	626454	650572
88.0159	7.74612	C3H4O3	Pyruvate	C18AR	both	Carbohydrate Metabolism	410944	530290	481052	340935			581868	538381	609945	797011			872802	807572	914917	1.19552e+06			2.07215e+06	1.9912e+06	1.99469e+06	1.69861e+06			1.96696e+06	2.07348e+06	2.06863e+06	1.86611e+06			2152081	2.01549e+06	2.33109e+06	2.26251e+06
88.1	4.57386	C4H12N2	Putrescine	C18AR	both	Amino Acid Metabolism	352000	291000	322000	307000			174000	200000	179000	157000			261000	300000	268500	235500			5570	7360	4430	5.85			8720	7250	6430	7850			19000	11800	30900	21500
89.0477	14.3887	C3H7NO2	L-Alanine	pHILIC	both	Amino Acid Metabolism	1.32669e+07	1.30426e+07	1.38655e+07	1.49948e+07	1.50561e+07	1.65383e+07	6.98711e+06	7.11604e+06	7.04635e+06	6.65596e+06	7.58457e+06	6.93775e+06	1.04807e+07	1.06741e+07	1.05695e+07	9.98394e+06	1.13769e+07	1.04066e+07	1.37258e+07	1.34841e+07	-1.34841e+07	1.29407e+07	1.33945e+07	1.3257e+07	1.64125e+07	1.49681e+07	1.48705e+07	1.45444e+07	1.58896e+07	1.57206e+07	1.38872e+07	1.27627e+07	1.33143e+07	1.31862e+07	1.38225e+07	1.23451e+07
101.048	7.68319	C4H7NO2	2-Aminobutan-4-olide	pHILIC	both	0	66751.9	64779.1	81688.2	84225.7	79500.3	102851	27912.9	37964	35970.1	31076.2	41411	49955.4	41869.3	56946	53955.2	46614.3	62116.6	74933.1	5555.61	5986.09	-5986.09	5858	8144.64	8288.28	5302.85	7117.7	7515.02	8347.79	7984.47	8694.52	6745.72	6612.36	9004.43	8058.19	9187.83	6457.54
103.1	18.8513	C5H13NO	Choline	pHILIC	both	Amino Acid Metabolism	1.57959e+07	1.77974e+07	1.95702e+07	2.18203e+07	1.87442e+07	2.23903e+07	2.0829e+07	2.04142e+07	2.15671e+07	1.86596e+07	2.0397e+07	2.12258e+07	3.12435e+07	3.06214e+07	3.23506e+07	2.79894e+07	3.05954e+07	3.18386e+07	1.88559e+07	1.75078e+07	-1.75078e+07	1.62468e+07	1.65385e+07	1.57965e+07	2.03021e+07	1.96333e+07	1.90594e+07	1.81771e+07	2.16031e+07	1.78853e+07	1.98517e+07	1.94746e+07	2.09359e+07	1.99187e+07	1.91289e+07	1.8725e+07
104.011	5.88253	C3H4O4	Malonate	C18AR	both	Nucleotide Metabolism	184884	119577	62650.7	94369.5			17801.2	40522.6	37189.2	26240.3			26701.7	60783.9	55783.8	39360.4			673065	669869	636387	747946			553234	559945	409682	510953			333132	272512	475216	244949
104.047	9.07518	C4H8O3	2-Hydroxybutanoic acid	C18AR	both	Amino Acid Metabolism	3.47695e+06	3.98044e+06	4.27543e+06	4.15829e+06			49459	62453.3	62876.9	52756.2			74188.5	93680	94315.4	79134.4			152867	164186	150150	153600			5.01377e+06	5.12856e+06	4.61877e+06	5.0117e+06			167878	162786	179051	146106
105.043	15.3999	C3H7NO3	L-Serine	pHILIC	both	Amino Acid Metabolism	949219	878241	944731	981731	983604	1.24209e+06	1.01796e+06	986857	1.11236e+06	1.06268e+06	1.17579e+06	1.1323e+06	1.52694e+06	1.48029e+06	1.66854e+06	1.59402e+06	1.76368e+06	1.69845e+06	6.14917e+06	5.79769e+06	-5.79769e+06	5.62543e+06	5.68554e+06	5.34342e+06	6.07424e+06	6.00198e+06	6.36871e+06	5.75688e+06	6.20706e+06	5.72336e+06	5.80733e+06	5.73166e+06	6.14101e+06	5.40038e+06	5.63176e+06	5.44657e+06
111.043	11.0265	C4H5N3O	Cytosine	pHILIC	both	Nucleotide Metabolism	43635.2	46189.1	48738.2	38453.5	48431.1	40205.7	53675.8	61914.4	62946.8	60774	63823.2	55738.5	80513.7	92871.7	94420.2	91160.9	95734.8	83607.7	42784.9	52174.8	-52174.8	57425.2	57149.4	46672.4	49763.6	44140.9	44154	47510.2	51946.4	52571.7	67442.6	68756.3	62645.1	71121.6	68535.6	59947
112.027	8.49559	C4H4N2O2	Uracil	pHILIC	both	Nucleotide Metabolism	619.604	441.953	599.537	496.81	588.428	767.76	1940.25	2263.85	1736.08	2183.87	2289.32	1998.24	2910.38	3395.78	2604.12	3275.81	3433.97	2997.35	-279.535	-279.535	279.535	-279.535	-279.535	1833.07	2342.73	1922.73	3967.87	3489.87	2194.5	2279.54	-279.535	-279.535	-279.535	-279.535	1582.36	-279.535
113.059	9.56314	C4H7N3O	Creatinine	pHILIC	both	Amino Acid Metabolism	1.20807e+06	1.31102e+06	1.50057e+06	1.61095e+06	1.54536e+06	1.65033e+06	269601	302410	290299	257169	296379	299409	404401	453615	435449	385753	444568	449114	2.8412e+06	2.89467e+06	-2.89467e+06	2.72326e+06	2.71513e+06	2.70998e+06	2.89324e+06	2.81215e+06	2.87176e+06	2.79218e+06	2.78594e+06	2.6727e+06	2.67148e+06	2.88536e+06	2.91805e+06	2.71093e+06	2.74622e+06	2.69715e+06
115.063	12.5266	C5H9NO2	L-Proline	pHILIC	both	Amino Acid Metabolism	1.05545e+08	1.12614e+08	1.1386e+08	1.20029e+08	1.1848e+08	1.3571e+08	7.02879e+07	7.51187e+07	7.06458e+07	7.67481e+07	7.50623e+07	7.79233e+07	1.05432e+08	1.12678e+08	1.05969e+08	1.15122e+08	1.12593e+08	1.16885e+08	7.04631e+07	7.57398e+07	-7.57398e+07	7.51813e+07	7.3394e+07	6.39304e+07	7.88408e+07	7.78138e+07	8.11951e+07	7.46402e+07	7.31065e+07	8.30773e+07	7.77233e+07	7.13195e+07	7.68445e+07	7.35203e+07	7.58532e+07	7.04253e+07
117.058	12.3243	C8H7N	Indole	C18AR	both	Amino Acid Metabolism	15137.8	11671.5	18568.6	14954.4			17922.3	17188.8	19289.9	20189.5			26883.4	25783.3	28934.9	30284.3			52763.6	51900.8	48809.4	55287.1			50179.9	48200.8	50322.9	48006.6			54384	42035.9	42803.7	55940.4
117.079	12.1647	C5H11NO2	L-Valine	pHILIC	both	Amino Acid Metabolism	3.78345e+07	3.47727e+07	3.86965e+07	4.11451e+07	4.21352e+07	4.4903e+07	2.95742e+07	3.32564e+07	3.22777e+07	2.98042e+07	3.258e+07	3.19095e+07	4.43614e+07	4.98846e+07	4.84166e+07	4.47063e+07	4.887e+07	4.78643e+07	7.34763e+07	6.93403e+07	-6.93403e+07	6.79122e+07	6.30276e+07	6.3946e+07	7.74659e+07	7.08831e+07	6.96632e+07	6.95456e+07	7.17193e+07	6.51075e+07	7.21234e+07	6.68056e+07	6.78537e+07	6.62993e+07	6.5181e+07	6.83732e+07
117.079	11.0645	C5H11NO2	Betaine	pHILIC	both	Amino Acid Metabolism	7.76553e+07	7.80324e+07	8.11606e+07	7.471e+07	8.08663e+07	8.13326e+07	2.48045e+07	2.87055e+07	2.69799e+07	2.65471e+07	2.93496e+07	2.9568e+07	3.72067e+07	4.30583e+07	4.04699e+07	3.98206e+07	4.40245e+07	4.43521e+07	8.52024e+07	8.45001e+07	-8.45001e+07	8.01557e+07	8.0601e+07	7.99802e+07	7.84526e+07	8.07306e+07	7.79353e+07	7.96297e+07	7.54112e+07	7.63254e+07	7.78749e+07	8.14415e+07	7.47122e+07	8.04298e+07	8.15059e+07	7.41228e+07
118.027	14.9286	C4H6O4	Succinate	pHILIC	both	Carbohydrate Metabolism
119.058	14.117	C4H9NO3	L-Threonine	pHILIC	both	Amino Acid Metabolism	2.89406e+06	3.80597e+06	4.44021e+06	3.78277e+06	4.21191e+06	3.85825e+06	1.70313e+06	1.56149e+06	1.64021e+06	1.3775e+06	1.94831e+06	1.75748e+06	2.55469e+06	2.34224e+06	2.46031e+06	2.06626e+06	2.92246e+06	2.63622e+06	1.61403e+07	1.59342e+07	-1.59342e+07	1.45314e+07	1.5e+07	1.45961e+07	1.71194e+07	1.54118e+07	1.65045e+07	1.50651e+07	1.66377e+07	1.5021e+07	1.58682e+07	1.48082e+07	1.54125e+07	1.4558e+07	1.56698e+07	1.49952e+07
122.048	7.35	C6H6N2O	Nicotinamide	pHILIC	both	Metabolism of Cofactors and Vitamins	434.98	0	0	0	0	0	5400.94	6663.7	5566.89	5289.56	7498.13	6154.44	8101.41	9995.54	8350.34	7934.34	11247.2	9231.65	0	0	0	0	0	0	0	0	0	0	0	0	0	0	0	0	0	0
123.032	7.70873	C6H5NO2	Nicotinate	pHILIC	both	Metabolism of Cofactors and Vitamins	61499.4	67543.7	95660.3	118088	103922	106940	26855.1	41032.3	62190.6	69488.3	87101.2	82498.7	40282.7	61548.5	93286	104232	130652	123748	1.16992e+06	1.11694e+06	-1.11694e+06	1.23616e+06	1.4599e+06	1.3187e+06	-8795.5	-8310.54	-8441.84	-7666.97	-7845.04	-6749.65	1.00497e+06	981931	1.00488e+06	1.11724e+06	1.42174e+06	1.14259e+06
123.032	7.69475	C6H5NO2	Picolinic acid	C18AR	both	0	3.17544e+06	3.16166e+06	3.22206e+06	4.03543e+06	3.98414e+06	5.10736e+06	2.1689e+06	2.55062e+06	2.20699e+06	2.30497e+06	2.28503e+06	2.3459e+06	3.25336e+06	3.82593e+06	3.31049e+06	3.45745e+06	3.42754e+06	3.51885e+06	524094	579773	-579773	556682	593633	546721	1.18902e+06	1.34761e+06	1.35274e+06	1.31556e+06	1.32895e+06	1.29022e+06	593107	581683	630985	589975	606688	546187
129.043	10.3176	C5H7NO3	5-Oxoproline	pHILIC	both	Amino Acid Metabolism	118238	163903	132601	116290			134052	158271	147408	199950			201078	237407	221112	299925			224604	217897	254208	174051			388692	421742	366454	321067			275954	251907	248069	227200
129.079	12.1304	C6H11NO2	L-Pipecolate	pHILIC	both	Amino Acid Metabolism	96399.9	103795	102073	132442	129553	123711	29971.7	34185.8	34961.4	35303.5	32433.8	38715.2	44957.6	51278.7	52442.1	52955.2	48650.8	58072.7	148619	138303	-138303	139917	146863	161949	132406	127915	148303	147617	124108	158462	145615	114840	140582	163752	134055	121289
130.063	14.7955	C6H10O3	(S)-3-Methyl-2-oxopentanoic acid	C18AR	both	Amino Acid Metabolism	7.41414e+07	6.74775e+07	7.78031e+07	8.53346e+07	7.45828e+07	7.86108e+07	7.98364e+06	8.5444e+06	7.60575e+06	7.55535e+06	1.07682e+07	1.09026e+07	1.19755e+07	1.28166e+07	1.14086e+07	1.1333e+07	1.61523e+07	1.63539e+07	1.90828e+06	1.78365e+06	-1.78365e+06	1.70173e+06	1.77613e+06	1.67866e+06	1.88749e+07	1.73476e+07	1.78145e+07	1.74895e+07	2.04821e+07	1.9866e+07	2.39971e+06	2.34563e+06	2.4503e+06	2.35124e+06	2.37014e+06	2.4889e+06
130.111	19.6973	C6H14N2O	N-Acetylputrescine	pHILIC	both	Amino Acid Metabolism	346595	241941	329492	234696			140212	148431	149508	137497			210318	222646	224262	206245			539121	562677	546022	530492			605761	626852	589466	586000			635235	587794	640579	582740
131.069	14.2675	C4H9N3O2	Creatine	pHILIC	both	Amino Acid Metabolism	418252	531586	505250	500257	604456	611506	201450	210554	176678	175181	250080	239962	302174	315831	265017	262772	375120	359943	643088	571067	-571067	561739	566399	579813	638988	563891	578200	578906	666192	564740	583992	601705	629466	581900	586395	560475
131.095	10.6453	C6H13NO2	L-Leucine	pHILIC	both	Amino Acid Metabolism	793536	771337	762459	796075	869414	858096	108178	108339	126071	90060.6	97528.1	122630	162267	162509	189106	135091	146292	183945	1.78869e+06	1.78214e+06	-1.78214e+06	1.58659e+06	1.68994e+06	1.73888e+06	1.63462e+06	1.71409e+06	1.7883e+06	1.65623e+06	1.71482e+06	1.59706e+06	1.61661e+06	1.63392e+06	1.82021e+06	1.64896e+06	1.76671e+06	1.72159e+06
132.053	14.9187	C4H8N2O3	L-Asparagine	pHILIC	both	Amino Acid Metabolism	8.05927e+07	8.4874e+07	9.02223e+07	9.9164e+07	9.78067e+07	9.70236e+07	5.79154e+07	6.26253e+07	5.97741e+07	6.0603e+07	6.64217e+07	6.09039e+07	8.68731e+07	9.39379e+07	8.96612e+07	9.09046e+07	9.96326e+07	9.13559e+07	1.23817e+08	1.25072e+08	-1.25072e+08	1.16182e+08	1.21221e+08	1.19438e+08	1.3197e+08	1.29327e+08	1.34722e+08	1.23946e+08	1.24817e+08	1.2597e+08	1.22693e+08	1.29764e+08	1.30982e+08	1.30274e+08	1.21678e+08	1.17602e+08
132.079	14.9391	C6H12O3	2-hdroxyisocaproate	C18AR	both	0	934811	1.02899e+06	949155	939120	953188	948215	876989	906678	855358	745537	1.05514e+06	803553	1.31548e+06	1.36002e+06	1.28304e+06	1.1183e+06	1.5827e+06	1.20533e+06	7.84611e+06	6.71664e+06	-6.71664e+06	6.76133e+06	6.49703e+06	6.33227e+06	7.21601e+06	7.26043e+06	6.7166e+06	6.65903e+06	7.37168e+06	6.81069e+06	6.91956e+06	6.77797e+06	7.0375e+06	6.88765e+06	6.65141e+06	6.69557e+06
132.09	22.2128	C5H12N2O2	L-Ornithine	pHILIC	both	Amino Acid Metabolism	21543496	17821398	16256024	17048570			2.45721e+06	2529846	2.34045e+06	2.62259e+06			3.68581e+06	3794769	3.51067e+06	3.93389e+06			223035	221109	198312	196160			13013635	12586954	12086938	14676919			288074	269321	318891	272322
133.037	14.7193	C4H7NO4	L-Aspartate	pHILIC	both	Amino Acid Metabolism	159737	148986	142181	113498	127659	114893	520564	427991	434057	345786	452564	309034	780846	641986	651085	518678	678847	463551	2.70931e+06	2.32929e+06	-2.32929e+06	2.15955e+06	2.20604e+06	1.88819e+06	2.34761e+06	2.36656e+06	2.46083e+06	2.04551e+06	2.62892e+06	2.38156e+06	2.10693e+06	1.95106e+06	2.30474e+06	2.04743e+06	2.2397e+06	2.2827e+06
135.035	11.8321	C4H9NO2S	S-methylcysteine	pHILIC	both	0	1.53057e+06	1.71926e+06	2.31017e+06	2.81872e+06	2.70264e+06	2.98925e+06	625136	584198	578200	583509	747057	769564	937704	876297	867300	875264	1.12059e+06	1.15435e+06	3.05335e+06	2.83233e+06	-2.83233e+06	2.84927e+06	2.79108e+06	2.81473e+06	3.0838e+06	2.77984e+06	2.9377e+06	2.91616e+06	3.11015e+06	2.69777e+06	3.1024e+06	2.90832e+06	3.04248e+06	3.12551e+06	2.8772e+06	2.82747e+06
135.055	9.38573	C5H5N5	Adenine	pHILIC	both	Nucleotide Metabolism	809438	906601	1.09291e+06	1.2595e+06	1.31895e+06	1.54077e+06	4083.4	5063.32	5087.93	5920.45	5306.42	7122.65	6125.09	7594.98	7631.9	8880.67	7959.63	10684	7628.87	6389.07	6339.26	6442.86	6372.86	6745.61	809438	906601	1.09291e+06	1.2595e+06	1.31895e+06	1.54077e+06	6738.83	6179.35	6109.14	5490.53	6471.91	6240.54
136.039	9.95397	C5H4N4O	Hypoxanthine	pHILIC	both	Nucleotide Metabolism	933462	884887	1.14468e+06	1.15433e+06	1.32986e+06	1.70259e+06	515324	561237	622839	687642	759950	759458	772985	841856	934258	1.03146e+06	1.13992e+06	1.13919e+06	1.52523e+07	1.52344e+07	-1.52344e+07	1.58679e+07	1.52374e+07	1.48817e+07	7.13346e+06	7.85897e+06	8.02132e+06	7.71221e+06	6.83589e+06	6.52299e+06	1.2715e+07	1.35616e+07	1.39013e+07	1.33132e+07	1.26349e+07	1.26381e+07
139.075	7.84898	C6H9N3O	L-Histidinal	pHILIC	both	Amino Acid Metabolism	7.03542e+06	5.87047e+06	6.47624e+06	6.54735e+06	6.64638e+06	6.20283e+06	905305	830781	1.0389e+06	876210	1.06576e+06	1.00224e+06	1.35796e+06	1.24617e+06	1.55835e+06	1.31432e+06	1.59864e+06	1.50336e+06	768748	766219	-766219	712693	758211	775551	8.11126e+06	7.88248e+06	7.99396e+06	7.99723e+06	8.5886e+06	8.02201e+06	963424	971853	929058	1.03757e+06	1.01795e+06	1.10322e+06
141.019	15.6022	C2H8NO4P	Ethanolamine phosphate	pHILIC	both	Amino Acid Metabolism	402126	353097	510246	600333	561037	595846	37634.7	38120.3	43488	43063.8	45192.4	26508.8	56452	57180.5	65232	64595.7	67788.6	39763.2	108042	99224	-99224	98381.2	103777	94036.7	101141	95602.1	112325	109446	112927	97111.6	89337.7	91033.4	93159.5	97430.8	110462	93822.8
145.085	14.6924	C5H11N3O2	4-Guanidinobutanoate	pHILIC	both	Amino Acid Metabolism	60796.2	87571.7	89603.3	91946.8	85040.6	97902.1	111208	138583	124422	121130	163716	172257	166812	207874	186634	181695	245574	258385	7113.03	6885.34	-6885.34	7086.91	5700.08	5539.71	7825.97	8379.58	9390.63	8843.65	11152.7	7332.92	37005.3	41515.7	37934.4	38683.7	45741.1	43884
145.158	4.19114	C7H19N3	Spermidine	C18AR	both	Amino Acid Metabolism	92268.2	130544	253597	188511	393652	416590	18946.7	42559.5	40902	17226.7	83410.3	72830.9	28420.1	63839.3	61352.9	25840	125115	109246	738279	822708	-822708	899000	1.28671e+06	953931	612660	651324	720363	721541	869742	858942	723786	666858	746158	850070	870711	772685
146.022	15.2892	C5H6O5	2-Oxoglutarate	pHILIC	both	Carbohydrate Metabolism	154000	110000	105000	134000			211000	191000	216000	231000			316500	286500	324000	346500			2833168	3222166	2798589	2807492			206000	181000	193000	178000			326000	181000	300000	258000
146.069	14.7525	C5H10N2O3	L-Glutamine	pHILIC	both	Amino Acid Metabolism	507287	408077	466000	579217	530257	763705	3.72236e+06	4.26203e+06	4125199	3.48899e+06	3.43672e+06	3.4804e+06	5.58353e+06	6.39305e+06	6.1878e+06	5.23349e+06	5.15508e+06	5.2206e+06	626866	529066	551852	560170	474681	528838	592413	560724	553224	543307	549508	473388	618447	631046	691697	565903	575308	540566
146.105	23.7582	C6H14N2O2	L-Lysine	pHILIC	both	Amino Acid Metabolism	4.96415e+06	4.63784e+06	4.84382e+06	5.40282e+06	5.29325e+06	5.60015e+06	9.07659e+06	9.64045e+06	8.99051e+06	8.63268e+06	9.88226e+06	9.40577e+06	1.36149e+07	1.44607e+07	1.34858e+07	1.2949e+07	1.48234e+07	1.41087e+07	937885	993907	-993907	890830	1.05877e+06	894660	2.56771e+06	2.39845e+06	2.44598e+06	2.39491e+06	2.68213e+06	2.52377e+06	1.71747e+06	1.57245e+06	1.59535e+06	1.53378e+06	1.65366e+06	1.63623e+06
147.053	14.4557	C5H9NO4	L-Glutamate	pHILIC	both	Amino Acid Metabolism	1.49054e+06	1.50062e+06	1.52817e+06	1.34592e+06	1.4756e+06	1.35369e+06	5.86688e+06	5.75966e+06	6.04448e+06	5.2794e+06	6.85176e+06	6.20272e+06	8.80033e+06	8.6395e+06	9.06672e+06	7.9191e+06	1.02776e+07	9.30409e+06	5.70594e+07	5.0953e+07	-5.0953e+07	4.3451e+07	4.60075e+07	4.60975e+07	5.1639e+07	5.00796e+07	4.94355e+07	5.08014e+07	5.48498e+07	4.64309e+07	5.11386e+07	5.17174e+07	5.45235e+07	5.51528e+07	5.27076e+07	4.74497e+07
149.051	11.3722	C5H11NO2S	L-Methionine	pHILIC	both	Amino Acid Metabolism	1.42955e+07	1.72869e+07	1.63412e+07	1.91446e+07	1.83207e+07	1.83525e+07	1.29222e+07	1.32435e+07	1.25873e+07	1.18756e+07	1.33115e+07	1.29284e+07	1.93834e+07	1.98652e+07	1.88809e+07	1.78134e+07	1.99672e+07	1.93927e+07	3.0114e+07	2.78598e+07	-2.78598e+07	2.6364e+07	2.48967e+07	2.62934e+07	2.80768e+07	2.68554e+07	2.64945e+07	2.6066e+07	2.8534e+07	2.57712e+07	2.6369e+07	2.61702e+07	2.81679e+07	2.81099e+07	2.76476e+07	2.67514e+07
151.049	12.1089	C5H5N5O	Guanine	pHILIC	both	Nucleotide Metabolism	9.73153e+06	9.41859e+06	1.11213e+07	1.1581e+07	1.28331e+07	1.33446e+07	1.35898e+07	1.51372e+07	1.39459e+07	1.33423e+07	1.58551e+07	1.53031e+07	2.03846e+07	2.27058e+07	2.09188e+07	2.00135e+07	2.37827e+07	2.29546e+07	4.1522e+07	3.9721e+07	-3.9721e+07	3.75505e+07	3.77897e+07	3.90532e+07	3.82845e+07	3.59543e+07	3.77797e+07	3.69724e+07	3.73334e+07	3.69784e+07	3.77628e+07	3.72714e+07	3.9392e+07	3.86114e+07	4.10133e+07	3.89999e+07
152.034	7.78887	C5H4N4O2	Xanthine	C18AR	both	Nucleotide Metabolism	14843.7	13406.9	15576.2	15326.4	19160.4	16535.7	12296.5	12562.1	13101.7	12349.4	17700.2	11023.5	18444.8	18843.1	19652.6	18524.2	26550.4	16535.3	113647	99221.2	-99221.2	105475	102276	119668	16382.1	19023	-436.083	18864.3	22826.4	13123.2	125246	125285	133392	138128	126544	121883
155.069	14.2999	C6H9N3O2	L-Histidine	pHILIC	both	Amino Acid Metabolism	959818	883956	929555	953580			1.3347e+06	1361525	1.46992e+06	1.43002e+06			2.00205e+06	2.04229e+06	2.20489e+06	2.14503e+06			3.33929e+06	3.31444e+06	2.40421e+06	2.42396e+06			5691684	6.16478e+06	5883991	6.22101e+06			3289041	3.12469e+06	3212825	3.20517e+06
156.053	11.1517	C6H8N2O3	Imidazolone lactic acid	pHILIC	both	Amino Acid Metabolism	2.47499e+06	2.42878e+06	2.74837e+06	2.34752e+06	2.81712e+06	2.32676e+06	2.61983e+06	2.20324e+06	2.71561e+06	2.18467e+06	2.34772e+06	2.21463e+06	3.92975e+06	3.30486e+06	4.07341e+06	3.277e+06	3.52158e+06	3.32194e+06	1.71417e+07	1.75384e+07	-1.75384e+07	1.6113e+07	1.69399e+07	1.65508e+07	1.58233e+07	1.64415e+07	1.73046e+07	1.5127e+07	1.74794e+07	1.60866e+07	1.53515e+07	1.57224e+07	1.70334e+07	1.60466e+07	1.69504e+07	1.63081e+07
160.121	22.327	C7H16N2O2	N6-Methyl-L-lysine	pHILIC	both	Amino Acid Metabolism	1.23537e+06	1.16977e+06	993120	1.21755e+06	1.4436e+06	1.48518e+06	37300.2	58889.5	57605.7	54387.1	48613.7	48567.2	55950.3	88334.2	86408.5	81580.6	72920.5	72850.7	-1231.04	-1231.04	1231.04	-1231.04	-1231.04	-1231.04	18314.3	24654.6	17074.6	18495.3	20002.4	28544.5	-1231.04	-1231.04	-1231.04	-1231.04	-1231.04	-1231.04
161.105	5.51709	C7H15NO3	L-Carnitine	C18AR	both	Amino Acid Metabolism	16617.2	18456.1	21707	20865.5	21877.4	24857.1	2866.6	2638.23	1590.45	1087.13	3864.16	1407.46	4299.89	3957.35	2385.68	1630.7	5796.24	2111.19	294303	259231	-259231	212676	227394	163026	207715	196415	234249	158200	275960	212113	199811	170999	232945	169466	198483	225974
165.046	13.1729	C5H11NO3S	L-Methionine S-oxide	pHILIC	both	Amino Acid Metabolism	7220	4900	11200	4880			71500	37900	49400	84800			107250	56850	74100	127200			0	0	0	0			0	0	0	0			0	0	0	0
165.079	10.069	C9H11NO2	L-Phenylalanine	pHILIC	both	Amino Acid Metabolism	29579.9	27912.2	32699	30875.5			10423.8	10088.5	11899	7433.45			15635.7	15132.7	17848.6	11150.2			134652	111502	120394	117821			112607	115313	110726	109880			90160.8	118018	118665	104387
166.063	16.6781	C9H10O3	Phenyllactate	C18AR	both	Amino Acid Metabolism	735635	752975	1.05138e+06	1.02404e+06	1.42557e+06	1.37441e+06	415647	767798	1.22487e+06	504653	1.28522e+06	1.0393e+06	623470	1.1517e+06	1.8373e+06	756980	1.92782e+06	1.55895e+06	4.20352e+06	4.15164e+06	-4.15164e+06	3.96498e+06	4.21167e+06	3.98746e+06	4.3273e+06	4.1468e+06	4.21624e+06	3.93396e+06	4.38572e+06	4.27953e+06	4.07289e+06	3.95724e+06	4.15589e+06	4.03051e+06	4.11999e+06	3.92494e+06
168.09	11.3479	C8H12N2O2	Pyridoxamine	pHILIC	both	Metabolism of Cofactors and Vitamins	5.12233e+07	5.22331e+07	5.57612e+07	5.8445e+07	6.16652e+07	6.72071e+07	3.97677e+07	4.41177e+07	4.38394e+07	4.1097e+07	4.70979e+07	4.57899e+07	5.96515e+07	6.61765e+07	6.57591e+07	6.16455e+07	7.06469e+07	6.86849e+07	9.07811e+07	9.85014e+07	-9.85014e+07	9.92934e+07	9.5368e+07	9.14337e+07	9.078e+07	9.73019e+07	8.97783e+07	8.98117e+07	9.53984e+07	9.09191e+07	9.24823e+07	9.91841e+07	9.35337e+07	9.26891e+07	9.65496e+07	9.44496e+07
169.085	12.2311	C7H11N3O2	N(pi)-Methyl-L-histidine	pHILIC	both	Amino Acid Metabolism	11180183	9918639	10151693	9659337			878474	1.0258e+06	926568	923735			1.31771e+06	1.5387e+06	1.38985e+06	1.3856e+06			251253	273169	256084	256585			7117208	7.46037e+06	6822391	8232986			569535	542106	551065	554556
173.08	13.8326	C6H11N3O3	5-Guanidino-2-oxopentanoate	pHILIC	both	Amino Acid Metabolism	9656.32	8923.29	10505.8	10139.8	14132.6	11524	23692.7	28889	17896.6	19564.7	23407.1	32982.7	35539.1	43333.5	26844.9	29347	35110.7	49474	25798.6	18588.7	-18588.7	16885.2	15744.2	13617.9	22462.3	16783.8	18347.8	16625.8	23238.8	17748	15831.8	16837.6	15925.4	15181.6	18366.9	13826.6
174.112	25.1778	C6H14N4O2	L-Arginine	pHILIC	both	Amino Acid Metabolism	141230	162757	183650	204919	181479	214021	43573.7	45838.1	46613	46361.5	41999.5	42784.6	65360.5	68757.1	69919.4	69542.3	62999.2	64177	373114	343040	-343040	335573	311816	345599	352277	368585	377895	317435	368584	294598	356157	325207	374345	379777	366964	350711
174.137	20.8208	C8H18N2O2	Ne,Ne dimethyllysine	pHILIC	both	0	357007	339335	298251	330177	316589	269812	134378	133499	123919	118289	108456	102319	201567	200248	185878	177433	162684	153479	1.47478e+06	1.35663e+06	-1.35663e+06	1.28529e+06	1.18175e+06	1.27968e+06	1.53354e+06	1.44934e+06	1.37264e+06	1.34278e+06	1.35831e+06	1.34698e+06	1.4189e+06	1.32788e+06	1.33215e+06	1.32926e+06	1.41769e+06	1.34979e+06
175.063	10.8755	C10H9NO2	Indole-3-acetate	C18AR	both	Amino Acid Metabolism	1.64685e+06	1.68154e+06	1.76782e+06	1.52788e+06	1.74971e+06	1.67373e+06	2.16322e+06	2.05385e+06	1.89897e+06	1.66999e+06	2.1432e+06	1.82241e+06	3.24483e+06	3.08077e+06	2.84845e+06	2.50499e+06	3.2148e+06	2.73361e+06	5.47586e+07	4.80905e+07	-4.80905e+07	4.81916e+07	4.82132e+07	4.83314e+07	5.21603e+07	5.11064e+07	5.23582e+07	4.64834e+07	5.76536e+07	4.83117e+07	4.84455e+07	4.83779e+07	5.67865e+07	4.95542e+07	4.81704e+07	4.51296e+07
175.096	15.4874	C6H13N3O3	L-Citrulline	pHILIC	both	Amino Acid Metabolism	59758.2	77134.7	71958.1	82512.6	85702	99818.9	69155.1	62766.6	55064.7	56542.5	63433.7	64053.7	103733	94150	82597.1	84813.8	95150.5	96080.6	785111	718733	-718733	639333	611693	541665	654138	635336	689222	564630	792546	637551	587098	525926	659982	555093	595477	610457
181.074	12.7413	C9H11NO3	L-Tyrosine	pHILIC	both	Amino Acid Metabolism	8849.47	8504.04	6975.19	5945.76			824.294	3248.74	2828.49	1021.97			1236.44	4873.11	4242.73	1532.96			0	7724.03	7124.41	7942.29			7396.74	9300.66	8882.17	10604.2			7568.73	6777.95	7688.54	6738.3
185.009	16.0265	C3H8NO6P	O-Phospho-L-serine	pHILIC	both	Amino Acid Metabolism	830515	1.11518e+06	876119	918411	904816	980283	5.13217e+06	6.06027e+06	5.05934e+06	4.72577e+06	5.72789e+06	5.17668e+06	7.69826e+06	9.09041e+06	7.58902e+06	7.08865e+06	8.59184e+06	7.76503e+06	2.44368e+06	2.42653e+06	-2.42653e+06	2.35263e+06	2.29038e+06	2.22781e+06	2.48795e+06	2.46989e+06	2.47259e+06	2.46684e+06	2.49294e+06	2.3326e+06	2.91482e+06	2.58033e+06	2.79559e+06	2.79248e+06	2.74681e+06	2.62918e+06
188.116	14.7075	C8H16N2O3	N6-Acetyl-L-lysine	pHILIC	both	Amino Acid Metabolism	22039.5	28645.6	34016.6	32400.4	38371.1	30881.1	1784.85	1241.15	1510.64	2068.69	1753.35	1935.48	2677.27	1861.73	2265.96	3103.03	2630.02	2903.22	0	0	0	0	0	0	0	0	0	0	0	0	0	0	0	0	0	0
188.152	21.3915	C9H20N2O2	N6,N6,N6-Trimethyl-L-lysine	pHILIC	both	Amino Acid Metabolism	4997.35	4239.03	5619.91	3745.08	4888.08	4452.33	462.949	848.218	1070.76	960.667	1873.18	1069.91	694.423	1272.33	1606.15	1441	2809.78	1604.86	61148.5	55878.9	-55878.9	57431.8	54881.7	50646.5	44054.5	43729.7	42452.2	40885	43306.1	34577	45288.2	52509.1	50654.5	45882.1	53737.9	48424.4
189.064	13.9559	C7H11NO5	N-Acetyl-L-glutamate	pHILIC	both	Amino Acid Metabolism	3.04973e+06	3.05404e+06	3.76154e+06	3.46893e+06	3.65451e+06	3.95591e+06	3.73974e+06	3.58509e+06	3.7306e+06	3.2313e+06	3.91354e+06	3.66957e+06	5.60961e+06	5.37764e+06	5.5959e+06	4.84695e+06	5.87031e+06	5.50435e+06	8.98472e+06	8.77845e+06	-8.77845e+06	8.09896e+06	8.17005e+06	8.05453e+06	9.37686e+06	8.38683e+06	8.69694e+06	8.0703e+06	9.198e+06	7.85809e+06	8.25505e+06	8.57335e+06	8.82655e+06	7.78895e+06	8.37369e+06	8.03824e+06
196.059	5.33153	C6H12O7	D-Gluconic acid	C18AR	both	Carbohydrate Metabolism	535723	750163	745954	855455	776760	730463	850735	879990	870167	859352	1.00405e+06	919736	1.2761e+06	1.31998e+06	1.30525e+06	1.28903e+06	1.50607e+06	1.3796e+06	17268.7	17527.5	-17527.5	15911.2	14774.7	15580.1	1819.58	2117.15	0	1983.06	0	0	13996.6	11701.6	15088.2	15109	14604.5	13380.3
202.216	3.97414	C10H26N4	Spermine	C18AR	both	Amino Acid Metabolism	206408	245222	242948	285591	280552	308591	819930	911080	1.02475e+06	917920	1.0404e+06	1.09017e+06	1.22989e+06	1.36662e+06	1.53712e+06	1.37688e+06	1.5606e+06	1.63525e+06	184638	168897	-168897	173890	175738	172876	166202	183295	176485	150952	177037	186033	190720	186880	200403	171684	182571	185819
203.058	21.4686	C11H9NO3	Indolepyruvate	C18AR	both	Amino Acid Metabolism	381957	398912	430918	484467	473276	527874	266279	342510	298554	259065	323519	329014	399418	513766	447831	388597	485279	493520	2.90341e+06	2.29017e+06	-2.29017e+06	2.32507e+06	2.37387e+06	2.27751e+06	2.82337e+06	2.3894e+06	2.24498e+06	2.33999e+06	2.74051e+06	2.41973e+06	2.50466e+06	2.47133e+06	2.73653e+06	2.39612e+06	2.35152e+06	2.31278e+06
203.116	10.8663	C9H17NO4	O-Acetylcarnitine	pHILIC	both	Amino Acid Metabolism	39125.6	42394.5	40016.6	40260.1	53048.7	42774.7	34531.8	38306.6	27656.5	42524.1	34788.6	30275.8	51797.6	57459.9	41484.7	63786.2	52182.9	45413.7	132014	107560	-107560	116962	109839	108001	135836	119141	102462	129496	143721	117917	128008	112023	108998	121750	119817	116262
204.09	11.3826	C11H12N2O2	L-Tryptophan	pHILIC	both	Amino Acid Metabolism	82293.2	83433.6	88141.9	113242	106063	128800	14367.4	13863.6	14513.9	14578.2	19584.3	17023.3	21551.1	20795.4	21770.8	21867.3	29376.5	25534.9	1197.12	1520.21	-1520.21	1113.56	718.887	693.421	0	1883.7	717.089	1233.04	0	1908.7	669.442	0	0	0	0	1752.98
205.074	7.84962	C11H11NO3	Indolelactate	pHILIC	both	Amino Acid Metabolism	13854940	15696382	12192370	6.53769e+06			103596	134362	156621	151913			155394	201542	234931	227869			930850	1.03226e+06	935352	959345			1.80172e+06	1.5745e+06	1749242	1.76606e+06			1043483	1.03351e+06	990081	938135
219.111	8.89977	C9H17NO5	Pantothenate	pHILIC	both	Amino Acid Metabolism	29420.6	20468.3	13754.2	22691			4631.23	6563.69	10492.3	14780.7			6946.84	9845.54	15738.4	22171.1			243983	241795	280602	241194			239944	250777	271251	223432			383641	334961	366956	287301
220.085	9.8302	C11H12N2O3	5-Hydroxy-L-tryptophan	C18AR	both	Amino Acid Metabolism	2757.48	7132.37	2182.39	3433.87			625.354	1770.85	1294.54	843.416			938.03	2656.28	1941.81	1265.12			2479.57	2496.46	2191.29	2226.12			1936.28	2260.26	2388.43	2286.63			1594.5	1725.44	1645.16	1439.08
222.067	16.7243	C7H14N2O4S	L-Cystathionine	pHILIC	both	Amino Acid Metabolism	87301.2	101625	98643.9	115480	122615	131769	11834.6	13827.8	13827.9	12861.2	21494.9	14758.9	17751.9	20741.6	20741.9	19291.8	32242.4	22138.4	327330	324565	-324565	351801	369430	345698	349353	367584	378375	360748	369106	370018	349279	390251	363817	377782	370307	339403
226.106	15.2777	C9H14N4O3	Carnosine	pHILIC	both	Amino Acid Metabolism	8.20189e+06	7.4128e+06	8.99996e+06	8.98815e+06	9.42906e+06	9.68898e+06	5.64809e+06	5.56848e+06	5.79761e+06	5.32557e+06	5.76611e+06	5.60255e+06	8.47213e+06	8.35271e+06	8.69641e+06	7.98836e+06	8.64917e+06	8.40383e+06	2.02636e+07	1.85311e+07	-1.85311e+07	1.7026e+07	1.79454e+07	1.7951e+07	1.83996e+07	1.76931e+07	1.88774e+07	1.69909e+07	1.80928e+07	1.7523e+07	1.71584e+07	1.82189e+07	1.94482e+07	1.72529e+07	1.82637e+07	1.7571e+07
259.046	15.3415	C6H14NO8P	D-Glucosamine 6-phosphate	pHILIC	both	Amino Acid Metabolism	18576.8	15873.3	18225.5	20274.6	21798.2	23434.9	5576.4	7683.32	5727.39	5644.97	8140.21	7122.85	8364.61	11525	8591.08	8467.45	12210.3	10684.3	0	0	0	0	2320	0	12229.9	9355.9	9190.74	7131.46	11035.3	10181.6	0	3249.74	2553.09	0	2247.15	3309.51
264.105	19.5796	C12H16N4OS	Thiamin	pHILIC	both	Metabolism of Cofactors and Vitamins	266238	298956	337460	388476	591423	739565	125567	130355	96973.2	101965	163732	173003	188350	195532	145460	152947	245598	259505	867399	891095	-891095	905633	1.01459e+06	880776	949958	934003	993771	1.02435e+06	1.11509e+06	1.07325e+06	900669	848562	857272	947996	955635	865297
267.097	8.82809	C10H13N5O4	Adenosine	pHILIC	both	Nucleotide Metabolism	284620	759843	213792	392030			69065.1	566046	351917	115131			103598	849069	527876	172696			117540	180276	153078	134826			175018	163114	152129	158281			131545	128806	149469	129847
268.081	10.6419	C10H12N4O5	Inosine	pHILIC	both	Nucleotide Metabolism	6911.54	7435.1	8475.95	7587.32	9735.24	8559.59	226344	259928	252778	238033	287452	245778	339516	389893	379167	357049	431178	368667	136806	121737	-121737	119073	124352	112814	110532	117685	128806	118614	137758	121376	113251	116736	129068	119861	120866	111625
276.132	15.428	C11H20N2O6	N6-(L-1,3-Dicarboxypropyl)-L-lysine	pHILIC	both	Amino Acid Metabolism	7265.11	5387.69	6981.77	4334.73	6722.73	5221.34	3684.37	4535.5	3700.04	3678.01	2598.66	3027.04	5526.56	6803.26	5550.05	5517.01	3897.99	4540.56	28917.2	26590.7	-26590.7	29153.8	29642.1	24022.6	29492.9	28610.3	33574.2	23410.9	29946.2	27451.4	24891.3	22773.9	26740.3	26158	25703.1	24468.3
283.092	12.2129	C10H13N5O5	Guanosine	pHILIC	both	Nucleotide Metabolism	3070.22	6123.7	7732.35	7672.4	8614.99	10428	63835.5	108863	119654	57949.7	132532	121308	95753.3	163294	179481	86924.6	198798	181961	0	0	0	0	0	0	0	0	0	0	0	0	0	0	2423.38	0	0	0
297.09	7.30668	C11H15N5O3S	5'-Methylthioadenosine	pHILIC	both	Amino Acid Metabolism	4448.99	5236.39	5247.34	4876.74	5685.27	7894.17	3228.79	3086.85	2950.45	2906.99	3694.63	4755.85	4843.18	4630.28	4425.67	4360.49	5541.95	7133.77	7943.6	7094.64	-7094.64	7962.85	11904.6	7510.77	7031.38	7043.43	8052.48	11036.5	8762.45	11093.4	9271.59	9394.43	8001.17	8555.53	7632.56	10134
309.106	5.42263	C11H19NO9	N-Acetylneuraminate	C18AR	both	Carbohydrate Metabolism	247366	246206	317617	254711	320373	362650	2.0265e+06	1.94684e+06	1.12313e+06	991127	1.9369e+06	1.81983e+06	3.03975e+06	2.92026e+06	1.68469e+06	1.48669e+06	2.90535e+06	2.72975e+06	351042	305503	-305503	297215	320799	278330	336634	312853	305273	298877	343037	285869	272427	280598	287112	261456	253451	251095
323.052	15.1509	C9H14N3O8P	CMP	pHILIC	both	Nucleotide Metabolism	166111	76069	94161.6	76561.9	127303	187298	245685	236097	277356	276621	323961	290018	368528	354145	416035	414931	485942	435027	9.97007e+06	1.03682e+07	-1.03682e+07	1.04284e+07	1.07335e+07	1.00083e+07	54915.2	51425.7	59976.3	51905.9	55353.5	53687.7	1.02328e+07	1.00146e+07	1.0368e+07	1.08184e+07	1.04101e+07	1.06264e+07
324.036	14.1945	C9H13N2O9P	UMP	pHILIC	both	Nucleotide Metabolism	468736	334847	458653	389328	512023	397194	85803.1	82010.7	92209.7	81709	74946.6	78710.4	128705	123016	138315	122563	112420	118066	355245	352695	-352695	293505	307982	303264	98675.5	106815	93306.7	104010	100215	69358.7	437669	404417	437201	365580	333164	337680
342.117	14.8362	C12H22O11	Sucrose	pHILIC	both	Carbohydrate Metabolism	47519.4	41532.1	62426.9	44334.1	60143.7	59100	33607.6	38523.4	41352.4	34765.2	44960.8	40518.1	50411.4	57785.2	62028.6	52147.9	67441.2	60777.2	248684	216094	-216094	230805	248910	225220	266663	237057	245113	237156	261648	230734	225383	227190	238779	229540	218776	243132
376.138	8.38126	C17H20N4O6	Riboflavin	pHILIC	both	Metabolism of Cofactors and Vitamins	0	0	0	0	0	0	31050.2	22108.7	24491	20662.4	24879.2	23831	46575.4	33163	36736.5	30993.6	37318.8	35746.5	233065	218414	-218414	209259	199607	230010	8275.08	13742.4	11869.6	0	12698.8	6469.19	261393	234015	270414	292099	248942	279642
384.122	13.2065	C14H20N6O5S	S-Adenosyl-L-homocysteine	pHILIC	both	Amino Acid Metabolism	415328	563799	605267	806042	869819	999020	1.25188e+06	1.27386e+06	1.51777e+06	1.72795e+06	1.71684e+06	1.70099e+06	1.87782e+06	1.91079e+06	2.27666e+06	2.59192e+06	2.57525e+06	2.55149e+06	149841	150951	-150951	146139	149099	164835	-2267.6	-2267.6	-2267.6	-795.141	-2267.6	346.447	113120	116310	133715	144626	148101	148832
398.137	15.8991	C15H22N6O5S	S-Adenosyl-L-methionine	pHILIC	both	Amino Acid Metabolism	59535.2	70545.9	86017.9	84972.6	114767	129624	30620.8	32168.7	28821.6	23734.1	33842.5	30017.6	45931.2	48253.1	43232.4	35601.1	50763.7	45026.4	-707.304	-707.304	707.304	-707.304	-707.304	-707.304	-707.304	-707.304	-707.304	-707.304	-707.304	-707.304	-707.304	-707.304	-707.304	-707.304	-707.304	-707.304
443.024	17.6436	C10H15N5O11P2	GDP	pHILIC	both	Nucleotide Metabolism	10411.3	8737.16	10149	3607.84			40223.4	56133.3	65166.6	57932.7			60335.1	84199.9	97750	86899			77294.6	111285	66279.4	62337.3			63274.4	66571.5	64921.3	65756.5			217856	212469	221594	144459
121.02	15.8598	C3H7NO2S	L-Cysteine	pHILIC	extract	Amino Acid Metabolism	2238.62	1851.35	1855.22	2282.41	2165.82	2558.76	9464.26	12335.8	9636.83	10718	13348.8	11682	14196.4	18503.7	14455.2	16077	20023.2	17522.9	349965	300534	-300534	300207	278666	267882	243813	227614	195375	227166	231789	203885	291721	317864	306286	295414	280134	291251
161.051	9.51817	C6H11NO2S	Allylcysteine	C18AR	extract	0	6248.29	6932.5	7958.44	6513.12	8051.72	7179.95	4131.3	5611.77	2779.2	3560.24	4625.9	3947.72	6196.95	8417.65	4168.81	5340.35	6938.84	5921.58	0	0	0	0	0	0	16551	12168.5	12693.4	13585.7	17304.8	20295.8	0	0	2288.44	0	0	0
177.046	9.66924	C6H11NO3S	Alliin	pHILIC	extract	0	189481	217825	220818	223767	236819	270597	37307.7	35952.4	37862.3	30844.2	33067.3	41522.2	55961.6	53928.7	56793.4	46266.3	49601	62283.2	2.30843e+06	2182631	2.19708e+06	2.18399e+06	2.15558e+06	2.11332e+06	2087339	1957939	1.92844e+06	1.99805e+06	2245781	1.89693e+06	1.84536e+06	1.71309e+06	1.82096e+06	1.79959e+06	1.68318e+06	1.75154e+06
189.148	18.2149	C8H19N3O2	carboxyspermidine	pHILIC	extract	0	4273.86	3016.42	5852.42	5085.45	8728.6	7523.43	0	0	0	0	0	0	0	0	0	0	0	0	0	0	0	0	0	0	0	0	0	0	0	0	0	0	0	0	0	0
240.024	16.0076	C6H12N2O4S2	L-Cystine	pHILIC	extract	Amino Acid Metabolism	201032	108870	133561	175037	99253.4	100975	137732	68262.4	82409.2	121058	88366.4	95813.7	206598	102394	123614	181587	132550	143720	55056.2	52301.5	-52301.5	66437.4	27600.6	46950.5	50710.8	57076.6	47258.7	58497.4	54694.1	41219.3	39293.5	51126.9	58953.2	48859.7	55919.2	47704.4
254.04	15.8244	C7H14N2O4S2	Cysteine:Homocysteine disulfide	pHILIC	extract	Amino Acid Metabolism	26353.3	20221.5	24605.3	28489.3	32106.8	35040.8	131123	148645	140968	130525	190924	175997	196684	222967	211453	195788	286386	263995	24634.7	22267.3	-22267.3	21412.8	22526.1	19960.9	18871.7	18832.2	19519.7	24772.6	24431.1	20915.7	23186.3	21327.8	24556.6	23895.3	19017.7	18647.5
301.056	14.7996	C8H16NO9P	N-Acetyl-D-glucosamine 6-phosphate	pHILIC	extract	0	252093	297211	299780	348709	309220	379153	629537	715794	607146	526074	690444	614756	944305	1.07369e+06	910720	789111	1.03567e+06	922134	4066.59	2205.31	-2205.31	-204.254	2420.16	-204.254	2868.46	2460.85	-204.254	-204.254	-204.254	3685.82	-204.254	-204.254	-204.254	-204.254	-204.254	3217.7
348.047	15.1059	C10H13N4O8P	IMP	pHILIC	extract	Nucleotide Metabolism	158167	151501	159283	196621	229977	229673	136947	124975	123036	124742	191187	177965	205420	187462	184554	187113	286781	266947	0	0	0	0	0	0	0	0	0	0	0	0	0	0	0	0	0	0
427.029	14.6713	C10H15N5O10P2	ADP	pHILIC	extract	Energy Metabolism	36587.4	40939.3	44132.7	43188	47689.5	40811.1	45538.3	35805.5	38421	42054.4	53201	50848.2	68307.5	53708.3	57631.5	63081.6	79801.6	76272.3	0	0	0	0	0	0	9573.68	0	0	16310.2	11571.2	11746.8	0	0	0	3711.74	6033.59	0
482.985	17.565	C9H16N3O14P3	CTP	pHILIC	extract	Nucleotide Metabolism	7235.9	12755.9	11431.7	10986.5	12065	12068.3	28343.6	26890.1	23311.2	23740.7	36871.1	34622.1	42515.3	40335.2	34966.9	35611.1	55306.6	51933.1	0	0	0	0	0	0	0	0	0	0	0	0	0	0	0	0	0	0
483.969	17.1042	C9H15N2O15P3	UTP	pHILIC	extract	Nucleotide Metabolism	2.84695e+06	3.2958e+06	3.44065e+06	3673718	3.45336e+06	4.02306e+06	2.39836e+06	2395588	2211637	2.28697e+06	2792715	2.67023e+06	42515.3	40335.2	34966.9	35611.1	55306.6	51933.1	0	0	0	0	0	0	0	0	0	0	0	0	0	0	0	0	0	0
506.996	15.757	C10H16N5O13P3	ATP	pHILIC	extract	Energy Metabolism	312880	358983	439577	457369	477642	523156	496555	459672	406528	413538	548513	542023	744833	689508	609793	620307	822769	813034	0	0	0	0	0	0	0	0	0	0	0	0	0	0	0	0	0	0
607.082	14.8907	C17H27N3O17P2	UDP-N-acetyl-D-glucosamine	pHILIC	extract	Carbohydrate Metabolism	34400.2	0	0	14937.9	0	0	0	0	0	0	0	0	0	0	0	0	0	0	124234	86338.1	-86338.1	100696	55038.9	99155	102006	108391	105407	111350	118691	69692.9	93777.8	120842	144396	106152	104406	114707
663.11	13.9481	C21H27N7O14P2	NAD+	pHILIC	extract	Energy Metabolism	26735.2	30609.9	35423.5	38802.7	44853.2	43515.3	11062.4	9908.91	10076.4	9337.32	10835.7	8670.97	16593.6	14863.4	15114.6	14006	16253.6	13006.5	0	0	0	0	0	0	0	0	0	0	0	0	0	0	0	0	0	0
743.076	16.3134	C21H28N7O17P3	NADP+	pHILIC	extract	Energy Metabolism	0	0	0	0	0	0	0	0	0	0	0	0	0	0	0	0	0	0	7709.65	7219.62	-7219.62	6897.89	7804.5	7102.69	5660.77	6736.04	6106.45	6295.42	6962.87	5271.24	7273.52	7174.86	7738.08	7069.75	7602.74	6822.64
745.091	16.6102	C21H30N7O17P3	NADPH	pHILIC	extract	Energy Metabolism	872292	923060	1.10123e+06	1.07731e+06	1.35979e+06	1.32907e+06	3.04331e+06	3.5607e+06	3.51158e+06	3.38012e+06	3.85305e+06	3.69393e+06	4.56496e+06	5.34105e+06	5.26737e+06	5.07018e+06	5.77957e+06	5.5409e+06	0	0	0	0	0	0	0	0	0	0	0	0	0	0	0	0	0	0
767.115	13.3135	C21H36N7O16P3S	CoA	pHILIC	extract	Carbohydrate Metabolism	18516	24426.4	35120.5	28623.1	37467.7	40663.4	164698	171229	129912	131458	203182	194601	247047	256844	194867	197187	304772	291902	0	0	0	0	0	0	0	0	0	0	0	0	0	0	0	0	0	0
785.158	11.4257	C27H33N9O15P2	FAD	pHILIC	extract	Metabolism of Cofactors and Vitamins	16694.2	14434.3	12300.5	18601	13198.8	11611	24474.1	8258.17	11126.9	28124.7	1725.19	2143.12	36711.1	12387.3	16690.3	42187.1	2587.78	3214.68	0	0	0	0	0	0	0	0	0	0	0	0	0	0	0	0	0	0
179.079	13.7679	C6H13NO5	D-Glucosamine	pHILIC	media	Carbohydrate Metabolism	37923.4	22173.6	18984.1	25079.4	13481	7494.88	40073.2	18468	19555.9	55099.5	18899.9	21396.5	60109.9	27702	29333.9	82649.3	28349.8	32094.7	0	0	0	0	0	0	0	0	0	0	0	0	0	0	0	0	0	0
584.264	3.84892	C33H36N4O6	Bilirubin	pHILIC	media	Metabolism of Cofactors and Vitamins	26350.3	34181.3	34910.5	45375.6	47369.8	49255.3	16630.8	17272.1	13864.7	21799.6	17697.7	18761.3	24946.3	25908.2	20797.1	32699.4	26546.5	28142	0	0	0	0	0	0	0	0	0	0	0	0	0	0	0	0	0	0
612.152	17.0881	C20H32N6O12S2	Glutathione disulfide	pHILIC	media	Amino Acid Metabolism
Key
	105		Metabolite onfirmed by comparison of retention time with authentic standards
	3		Metabolite confirmed by MS/MS analysis
	2		Putative identification of metabolite by MS/MS
			Total = 110
			Extract Total = 107
			Media Total = 92
			Media only = 3
			Extract only = 18
			Both = 89
			pHILIC = 91
			C18AR = 19
