# Supplementary material for: Metabolomic profiling and stable isotope labelling of Trichomonas vaginalis and Tritrichomonas foetus reveal major differences in amino acid metabolism including the production of 2-hydroxyisocaproic acid, cystathionine and S-methylcysteine
Source: PLoS One. 2017 Dec 21;12(12):e0189072. doi: 10.1371/journal.pone.0189072 (PMC5739422; doi:10.1371/journal.pone.0189072)
Supplement: S2 Table — (XLSX) [file pone.0189072.s002.xlsx]

## Sheet: S2 Table
PeakID	Polarity	Mass	RT	FORMULA	Isomers	Putative metabolite	Map	Ratio T.vaginalis/T.foetus	P	1_vagEXT	2_vagEXT	3_vagEXT	4_vagEXT	5_vagEXT	6_vagEXT	7_foeEXT	8_foeEXT	9_foeEXT	10_foeEXT	11_foeEXT	12_foeEXT	Mean Tvag Ext	Mean Tfoe Ext	SD Tvag Ext	SD Tvag Ext
p8591	pos	75.0321	15.2194	C2H5NO2	3	Glycine	Amino Acid Metabolism	1.67859	3.72797e-06	301534	313631	349392	367051	368607	385059	204486	204406	209217	184518	239691	199955	347546	207046	33172	18120.3
p7391	pos	75.0685	20.8198	C3H9NO	6	(R)-1-Aminopropan-2-ol	Amino Acid Metabolism	16.511	6.91284e-11	1.13406e+06	1.35963e+06	1.36418e+06	1409683	1.4333e+06	1.39249e+06	78856.5	75985.9	72890.4	72019.3	102296	88131	1.34889e+06	81696.5	108834	11641.4
n10829	neg	77.0191	7.02416	C6H6N2O3	2	Imidazol-5-yl-pyruvate	Amino Acid Metabolism	0.945193	0.230103	97453.7	103300	88603	89629.8	94949.1	98130.3	109115	99816.5	95704	87888.5	112803	99909.4	95344.2	100873	5545.37	9029.07
p3120	pos	83.0735	12.2651	C5H9N	4	Piperideine	Amino Acid Metabolism	9.41145	1.73813e-09	6656165	5830198	7.50918e+06	7877694	7085104	7.56263e+06	660551	711445	652435	651900	914659	927016	7.08683e+06	753001	747640	131927
p1252	pos	85.0892	10.7788	C5H11N	1	Piperidine	0	8.88273	0.00669566	8350488	8015997	9657677	32179170	31980204	33746096	1.4085e+06	1.70045e+06	2.38834e+06	3.0168e+06	1.73196e+06	3.7057e+06	2.06549e+07	2.32529e+06	1.31494e+07	891140
p9567	pos	87.0321	15.0358	C3H5NO2	3	2-Aminoacrylate	Amino Acid Metabolism	2.69084	0.000383369	195934	208837	308861	399886	370019	395055	107459	107028	120581	115349	127285	120444	313099	116357	91765.7	8014.66
n1309	neg	88.0159	7.74612	C3H4O3	3	Pyruvate	Carbohydrate Metabolism	0.697696	0.0349781	410944	530290	481052	340935			581868	538381	609945	797011			440805	631801	82649.6	114007
n8754	neg	88.016	13.9061	C3H4O3	3	3-Oxopropanoate	Carbohydrate Metabolism	0.244713	1.81591e-09	149519	114232	148684	169158	153413	214627	610532	606241	694578	672991	702608	593638	158272	646765	32942.4	48723.3
n8651	neg	88.0523	7.45472	C4H8O2	8	Butanoic acid	Carbohydrate Metabolism	0.951453	0.591565	41676	31231.6	30332.2	37771.7	36851.5	34110.7	45524.8	25521.8	38416.4	34402.7	39848.2	39075.7	35329	37131.6	4285.08	6715.52
C18AR	pos	88.1	4.57386	C4H12N2	1	Putrescine	Amino Acid Metabolism	1.79155	0.000109225	352000	291000	322000	307000			174000	200000	179000	157000			318000	177500	25961.5	17710.6
p1677	posneg	89.0477	14.3887	C3H7NO2	9	L-Alanine	Amino Acid Metabolism	2.04908	1.05221e-07	13271850	13047501	13870473	14999754	15061052	16543201	6992039	7.12097e+06	7051284	6660893	7.5895e+06	6942685	1.44656e+07	7.05956e+06	1.32261e+06	303919
p6706	pos	89.0841	16.3336	C4H11NO	1	N-dimethylethanolamine	0	12.7466	4.42606e-09	1.2198e+06	1.42672e+06	1.44804e+06	1.55767e+06	1470371	1.77077e+06	112078	113089	113359	115629	119877	123675	1.48223e+06	116284	180115	4570.14
n2092	neg	89.9953	17.2634	C2H2O4	1	Oxalate	Carbohydrate Metabolism	0.702754	4.51823e-05	2.08474e+06	2.10834e+06	2.00911e+06	2.08036e+06	2.41675e+06	2.43872e+06	3.12269e+06	2.98583e+06	2802733	2.90237e+06	3.40347e+06	3.47795e+06	2.18967e+06	3.11584e+06	187492	273646
p8561	pos	98.048	8.99237	C4H6N2O	1	Imidazole-4-methanol	0	6.12693	6.74307e-08	641122	595487	719965	795137	784607	885888	108140	117350	116536	108729	141711	129301	737034	120294	107073	12992.8
p3747	pos	101.048	7.68319	C4H7NO2	5	2-Aminobutan-4-olide	0	2.11579	6.23009e-05	67535.8	65563	82472.1	85009.6	80284.1	103635	28696.7	38747.8	36754	31860.1	42194.9	50739.3	80749.9	38165.5	13786.3	7824.1
n5045	neg	102.032	7.34679	C4H6O3	8	2-Oxobutanoate	Amino Acid Metabolism	1.3665	0.210542	94817.3	90202.7	39010.4	50600.8	36758.3	51965.5	26687.1	42912.6	43146.9	29541.6	65018.1	58595.8	60559.2	44317	25519.5	15263.6
n8795	neg	102.068	7.28476	C5H10O2	9	Pentanoate	Lipids: Fatty Acyls	0.318859	4.4208e-05	102750	102039	124329	133722	168811	202508	369506	421027	318447	399126	534403	573568	139026	436013	39611.4	98419.7
p4490	pos	103.063	13.3408	C4H9NO2	15	N,N-Dimethylglycine	Amino Acid Metabolism	13.8461	2.99543e-11	2.93971e+06	3.23401e+06	3.4271e+06	3539071	3204016	3.56429e+06	178001	267657	330534	220357	217814	223459	3.31803e+06	239637	238572	52831.8
p1813	pos	103.063	14.9531	C4H9NO2	15	4-Aminobutanoate	Amino Acid Metabolism	16.7802	0.000369721	8111357	2.25766e+06	9807550	8941239	13181948	13293369	531521	550517	544257	482631	663782	540312	9.26552e+06	552170	4.05963e+06	59875.1
p1469	pos	103.1	18.8513	C5H13NO	1	Choline	Amino Acid Metabolism	0.943373	0.313465	15807874	17809368	19582166	21832272	18756136	22402256	20840972	20426216	21579066	18671576	20408934	21237732	19365012	20527416	2.48207e+06	1.01757e+06
p3384	both	104.011	5.88253	C3H4O4	3	Malonate	Nucleotide Metabolism	3.7903	0.0183412	184884	119577	62650.7	94369.5			17801.2	40522.6	37189.2	26240.3			115370	30438.3	51866.1	10401.7
n10169	neg	104.011	11.796	C3H4O4	3	2-Hydroxy-3-oxopropanoate	Carbohydrate Metabolism	2.69566	0.020415	9207.34	11775.1	28654.1	16927.9	36419.8	38927.1	3974.16	7349.75	11628.5	6048.38	10979.1	12664.5	23651.9	8774.05	12777.2	3482.59
n8874	neg	104.011	8.31653	C3H4O4	3	Hydroxypyruvate	Amino Acid Metabolism	4.32981	0.0833968	10485.4	67995.6	175021	140321	493780	577852	9524.14	44446.7	45096.3	11655.8	125981	101754	244243	56409.5	234462	47683.3
n3783	neg	104.047	8.48467	C4H8O3	13	(R)-3-Hydroxybutanoate	Lipid Metabolism	264.282	0.000164496	3394185	1.95132e+06	4.73784e+06	5.68674e+06	6.58371e+06	7626137	13885.1	14180.8	19683	19754.1	22316.4	23619.9	4.99666e+06	18906.5	2.08893e+06	4067.24
p9199	pos	104.047	9.07518	C4H8O3	13	2-Hydroxybutanoic acid	Amino Acid Metabolism	69.837	5.40587e-07	3.47695e+06	3.98044e+06	4.27543e+06	4.15829e+06			49459	62453.3	62876.9	52756.2			3.97277e+06	56886.4	352099	6809.33
p3384	posneg	105.043	15.3999	C3H7NO3	4	L-Serine	Amino Acid Metabolism	0.921913	0.183335	952872	881893	948384	985383	987257	1.24574e+06	1.02161e+06	990510	1.11601e+06	1.06633e+06	1179440	1.13595e+06	1.00025e+06	1.08498e+06	126173	71794.5
p12403	pos	105.079	20.8536	C4H11NO2	2	Diethanolamine	Lipid Metabolism	0.173946	1.69704e-09	10252.6	12224.3	12823.1	13651.3	14633	14811.6	72206.1	74935.7	69306.8	67921.2	87476.6	78844.3	13066	75115.1	1704.58	7220.76
n8778	neg	106.027	15.7656	C3H6O4	2	L-Glycericacid	0	1.87041	0.134447	90854.2	160217	352546	242248	540727	666746	77579	168148	175751	114646	296983	264696	342223	182967	224113	84528.5
n4782	neg	106.027	11.992	C3H6O4	2	D-Glycerate	Carbohydrate Metabolism	4.79267	0.00245946	870568	993588	1482221	1.44795e+06	2.24224e+06	2937726	181075	383991	304864	195442	521045	494736	1.66238e+06	346859	789358	145439
n11422	neg	106.063	9.04064	C4H10O3	1	Diethylene glycol	0	3.15939	0.000909699	22030.8	24698.6	41640.9	46858	47486.5	58779.9	9256.11	10524.5	11562.7	14609	15938.8	14545.9	40249.1	12739.5	14248.6	2661.53
p1292	pos	110.037	11.4453	C6H6O2	5	p-Benzenediol	Amino Acid Metabolism	2.16498	2.15841e-09	152793	156595	160509	173348	154843	164676	65299.4	70221.2	76917.4	69928.8	76020.6	86312.3	160461	74116.6	7604.56	7357.43
p9199	pos	111.043	11.0265	C4H5N3O	1	Cytosine	Nucleotide Metabolism	0.746715	7.91029e-05	45163.7	47717.7	50266.8	39982	49959.6	41734.2	55204.3	63443	64475.3	62302.5	65351.7	57267	45804	61340.6	4282.9	4135.42
n4245	negpos	112.027	8.47825	C4H4N2O2	2	Uracil	Nucleotide Metabolism	0.249199	1.36465e-08	824528	624509	582362	808780	423629	509298	2.27507e+06	2382039	2380908	2.48834e+06	2.79859e+06	2816010	628851	2.52349e+06	160781	230014
p4861	posneg	113.059	9.56314	C4H7N3O	1	Creatinine	Amino Acid Metabolism	5.06604	1.38465e-08	1.21367e+06	1.31662e+06	1506178	1.61655e+06	1.55097e+06	1.65593e+06	275204	308013	295902	262772	301982	305012	1.47665e+06	291481	174858	18305.1
p421	posneg	115.063	12.5266	C5H9NO2	4	L-Proline	Amino Acid Metabolism	1.58404	1.63226e-06	105572472	112642272	113887432	120057112	118508320	135737664	70315680	75146488	70673592	76775888	75090080	77951136	117734212	7.43255e+07	1.01858e+07	3.15669e+06
n8894	neg	116.047	7.38162	C5H8O3	9	3-Methyl-2-oxobutanoic acid	Amino Acid Metabolism	4.62768	5.39237e-05	160785	121889	104173	113163	116763	206142	26165.7	34793.1	29467.6	23210.2	34621.5	29566.5	137152	29637.4	39064	4578.59
n7648	neg	117.043	11.5665	C4H7NO3	5	L-Aspartate 4-semialdehyde	Amino Acid Metabolism	1.28361	0.0505367	33590.6	47484.4	47813.9	53401.1	58446.6	68059.4	32196.3	42799.5	40808.6	38778.4	46195.6	39790.5	51466	40094.8	11632.1	4674.51
n418	neg	117.043	10.1567	C4H7NO3	5	L-2-Amino-3-oxobutanoic acid	Amino Acid Metabolism	1.90294	0.00317726	41540.8	68562	72545.4	102040	95589.2	96076.4	30354.7	44772.9	45280	42206	48917.7	38793.6	79392.3	41720.8	23023.9	6508.02
p3385	pos	117.054	15.3377	C3H7N3O2	1	Guanidinoacetate	Amino Acid Metabolism	0.837068	0.000999036	132410	132714	149003	144162	165440	159048	164363	185421	174026	175824	180861	174111	147129	175768	13521.4	7141.02
p155	both	117.058	12.3243	C8H7N	2	Indole	Amino Acid Metabolism	0.808846	0.062533	15137.8	11671.5	18568.6	14954.4			17922.3	17188.8	19289.9	20189.5			15083.1	18647.6	2817.05	1347.12
p688	posneg	117.079	12.1647	C5H11NO2	17	L-Valine	Amino Acid Metabolism	1.26417	0.000360848	37866800	34805024	38728804	41177364	42167516	44935328	29606546	33288688	32310040	29836472	32612292	31941852	39946806	31599315	3.56592e+06	1.52193e+06
p602	pos	117.079	11.0645	C5H11NO2	17	Betaine	Amino Acid Metabolism	2.85257	3.00943e-12	77687600	78064672	81192880	74742264	80898592	81364864	24836772	28737818	27012246	26579360	29381944	29600352	78991812	2.76914e+07	2.63557e+06	1.86782e+06
n207	neg	118.027	14.9286	C4H6O4	7	Succinate	Carbohydrate Metabolism	0.0542234	4.53982e-10	2.55837e+06	3.73337e+06	2.75777e+06	3.42823e+06	3.78021e+06	4593179	58004296	64418524	61936104	57797224	73995208	68389712	3.47519e+06	64090178	743913	6.29258e+06
n10034	neg	118.063	9.34108	C5H10O3	13	5-Hydroxypentanoate	Lipids: Fatty Acyls	0.484458	0.00094156	57738	65459.1	82248.3	103988	111241	145346	137511	160414	197342	191115	247128	234846	94336.7	194726	32558.6	42015.2
p8328	pos	119.058	8.10518	C4H9NO3	11	(-)-erythro-(2R,3R)-dihydroxybutylamide	0	3.3745	6.28306e-07	806757	636621	738812	761594	734537	981688	179855	226664	222358	210281	248693	293095	776668	230158	114880	38218.2
p1602	posneg	119.058	14.117	C4H9NO3	11	L-Threonine	Amino Acid Metabolism	2.29863	2.69184e-06	2.89845e+06	3.81036e+06	4444594	3.78716e+06	4216300	3.86264e+06	1.70752e+06	1565879	1.6446e+06	1.38189e+06	1.95269e+06	1.76187e+06	3.83658e+06	1.66907e+06	528727	191964
n7585	neg	120.006	16.8082	C3H4O5	1	2-Hydroxymalonate	0	0.732481	0.00122211	196155	217603	176706	193407	222294	246131	242633	274007	258043	291049	310053	333880	208716	284944	24819.4	33752.1
n5196	neg	120.042	10.5151	C4H8O4	9	D-Erythrose	Carbohydrate Metabolism	6.72447	1.64902e-05	283043	356656	478640	476873	503614	637338	55280.4	73386	78211.6	61394.9	76239.6	62383.8	456027	67816.1	123192	9358.73
p9028	pos	121.02	15.8598	C3H7NO2S	2	L-Cysteine	Amino Acid Metabolism	0.0118933	1.18121e-08	434.98	0	0	0	0	0	5400.94	6663.7	5566.89	5289.56	7498.13	6154.44	72.4966	6095.61	177.58	860.822
p2270	pos	122.037	12.7251	C7H6O2	6	Benzoate	Amino Acid Metabolism	0.986219	0.808746	25017.8	24856.5	31637.7	30859.4	29081.8	28750.5	27574.7	27467.5	32378	27867.3	31664.5	25630	28367.3	28763.7	2867.35	2653.13
p1936		122.048	7.35	C6H6N2O	4	Nicotinamide	Metabolism of Cofactors and Vitamins	1.41556	0.0443431	73962.5	80006.8	108123	130551	116385	119403	81951.4	99564.3	94961.9	39318.3	53495.5	74653.8	104739	73990.9	22747.5	23579
p3743	posneg	123.032	7.70873	C6H5NO2	4	Nicotinate	Metabolism of Cofactors and Vitamins	1.63624	0.000927106	3176456	3.16267e+06	3.22307e+06	4036441	3985152	5.10837e+06	2.16992e+06	2.55164e+06	2.20801e+06	2.30598e+06	2.28604e+06	2346914	3.78203e+06	2.31142e+06	765235	134429
p2680	both	123.032	7.69475	C6H5NO2	4	Picolinic acid	0	0.830151	0.181782	118238	163903	132601	116290			134052	158271	147408	199950			132758	159920	22000.2	28465.4
p12278	pos	125.059	9.56452	C5H7N3O	4	5-Methylcytosine	Nucleotide Metabolism	1.0937	0.361679	14989.9	18983.7	20110.7	21405.8	26655	22469.1	18439.7	15980.9	18204.1	17878.6	22925.1	20509.4	20769	18989.6	3871.95	2408.46
n1	negpos	129.043	10.3351	C5H7NO3	6	5-Oxoproline	Amino Acid Metabolism	4.34808	8.16622e-07	45220488	54542352	69862912	70576608	64870696	73223856	11968130	14222058	14325284	14413101	16562455	15512189	6.30495e+07	1.45005e+07	1.09559e+07	1.53649e+06
p1881	pos	129.079	7.3045	C6H11NO2	9	N4-Acetylaminobutanal	Amino Acid Metabolism	0.718072	0.360353	387363	382233	438308	471238	431091	485734	257256	494348	400125	285638	1395227	782598	432661	602532	42271.2	431995
p578	posneg	129.079	12.1304	C6H11NO2	9	L-Pipecolate	Amino Acid Metabolism	8.57438	1.10794e-10	74150656	67486784	77812328	85343832	74592056	78620056	7.99291e+06	8553669	7.61502e+06	7.56462e+06	10777484	10911897	7.63343e+07	8.9026e+06	5.91038e+06	1.54595e+06
n8890	neg	130.027	7.37984	C5H6O4	7	citraconate	Amino Acid Metabolism	3.9125	0.000101542	214780	355563	553333	433558	446172	494455	60857.6	134479	128433	76140	119186	119335	416310	106405	118639	30313.2
n6023	neg	130.063	14.7955	C6H10O3	18	(S)-3-Methyl-2-oxopentanoic acid	Amino Acid Metabolism	2.00248	0.00259726	346595	241941	329492	234696			140212	148431	149508	137497			288181	143912	58073.3	5960.41
p9099	pos	130.111	19.6973	C6H14N2O	2	N-Acetylputrescine	Amino Acid Metabolism	2.52914	1.6915e-06	418252	531586	505250	500257	604456	611506	201450	210554	176678	175181	250080	239962	528551	208984	72334.7	31285.8
p1562	pos	131.069	14.2675	C4H9N3O2	2	Creatine	Amino Acid Metabolism	6.92753	5.65004e-12	802775	780576	771698	805313	878653	867334	117417	117578	135310	99299.4	106767	131869	817725	118040	44831.6	13916.7
p434	posneg	131.095	10.6453	C6H13NO2	12	L-Leucine	Amino Acid Metabolism	1.49257	3.98338e-06	80610752	84891992	90240312	99181984	97824712	97041632	57933452	62643320	59792132	60621068	66439744	60921944	9.16319e+07	6.13919e+07	7.66092e+06	2.91142e+06
p3122	posneg	132.053	14.9187	C4H8N2O3	6	L-Asparagine	Amino Acid Metabolism	1.0972	0.090528	935800	1.02997e+06	950144	940108	954177	949203	877978	907666	856347	746525	1056124	804541	959901	874863	35000.6	105546
n289	neg	132.079	14.9391	C6H12O3	15	2-hydroxyisocaproic acid	0	7.3034	1.07613e-05	21543496	17821398	16256024	17048570			2.45721e+06	2529846	2.34045e+06	2.62259e+06			18167372	2.48752e+06	2.33972e+06	119143
p5379	posneg	132.09	22.2128	C5H12N2O2	6	L-Ornithine	Amino Acid Metabolism	0.341199	5.36806e-06	170521	159770	152966	124283	138443	125677	531349	438775	444841	356570	463349	319818	145277	425784	18857.5	76297.2
n8855	negpos	133.02	8.55863	C4H7NO2S	1	L-thiazolidine-4-carboxylate	0	0.193954	0.000251659	82039	49986.8	55664	96184	63034.1	81448.1	367375	230479	253358	593526	354460	409343	71392.7	368090	17913.9	130238
n9249	neg	133.038	11.9448	C4H7NO4	4	Iminodiacetate	0	15.8247	0.000136747	213163	199651	211424	299148	392226	478750	14182.5	19418	17571.5	16700.9	20765.1	24752.2	299060	18898.4	114812	3656.5
n3014	negpos	133.038	14.7364	C4H7NO4	4	L-Aspartate	Amino Acid Metabolism	1.60061	0.0227095	3.0636e+06	2.88325e+06	4313705	5.9214e+06	5.82914e+06	6.55578e+06	2.51444e+06	2.6269e+06	2665018	3.12512e+06	3436524	3.4795e+06	4.76115e+06	2.97458e+06	1.56945e+06	428820
n1202	neg	134.022	15.7505	C4H6O5	4	(S)-Malate	Carbohydrate Metabolism	4.12242	1.54586e-06	6.56305e+06	6951722	8277748	9418107	10332332	9949658	1.81804e+06	2.05448e+06	2.19344e+06	1.96979e+06	2.19828e+06	2.25685e+06	8.5821e+06	2.08181e+06	1.57859e+06	167056
n6611	neg	134.058	9.24131	C5H10O4	8	Deoxyribose	Carbohydrate Metabolism	3.66369	6.43404e-05	129439	132714	151260	182191	219357	243437	40094.9	44018.4	43583.7	44561.9	63003.9	53625.8	176400	48148.1	47156.5	8559.27
n7494	neg	135.035	11.8321	C4H9NO2S	3	S-Methylcysteine	0	212.624	1.18332e-06	809438	906601	1.09291e+06	1.2595e+06	1.31895e+06	1.54077e+06	4083.4	5063.32	5087.93	5920.45	5306.42	7122.65	1.15469e+06	5430.69	272612	1018.4
p1686	posneg	135.055	9.38573	C5H5N5	1	Adenine	Nucleotide Metabolism	1.82694	0.00182636	936070	887496	1.14729e+06	1.15694e+06	1.33247e+06	1.7052e+06	517932	563845	625447	690250	762558	762067	1.19424e+06	653683	298169	102210
n1715	neg	136.037	5.51257	C4H8O5	3	Erythronicacid	0	3.71565	0.00414709	2.62754e+06	3.2394e+06	1.58538e+06	1.9291e+06			432824	797388	807897	486732			2345354	631210	737059	199219
p2727	posneg	136.039	9.95397	C5H4N4O	3	Hypoxanthine	Nucleotide Metabolism	6.75903	1.51049e-11	7038959	5874011	6479784	6.55089e+06	6649927	6206374	908849	834325	1042444	879754	1.0693e+06	1.00578e+06	6.46666e+06	956743	396828	95526.7
n3470	neg	136.053	7.29346	C8H8O2	16	Phenylacetic acid	Amino Acid Metabolism	12.505	9.78633e-08	126902	119554	101117	136114	118958	163518	10674.3	8005.02	11924.2	4602.61	16419.9	9642.65	127694	10211.4	20994.1	3958.37
p3718	pos	139.075	7.84898	C6H9N3O	3	L-Histidinal	Amino Acid Metabolism	12.6271	7.08241e-07	403099	354069	511219	601306	562009	596819	38607.2	39092.8	44460.5	44036.3	46164.9	27481.3	504753	39973.8	104075	6836.24
n8360	negpos	141.019	15.5992	C2H8NO4P	2	Ethanolamine phosphate	Amino Acid Metabolism	0.530585	0.000134556	74711.3	78704.8	95492.9	98705.1	96056.9	115470	138522	166245	157395	166944	216112	208602	93190.2	175636	14775.8	30328
p12477	pos	143.095	7.8539	C7H13NO2	2	Stachydrine	0	1.31932	0.374911	27198.1	39995	52275.2	57076.4	76746.5	81055.3	9700.52	36303.4	40216.2	15326.7	82067.3	69808.2	55724.4	42237.1	20777.3	28874.6
p10351	pos	144.09	14.8385	C6H12N2O2	3	L-isoglutamine	Amino Acid Metabolism	16.6999	0.00194071	160714	38094.9	159483	171170	316750	318187	11492.7	11586.3	10102.1	10106.8	14775.6	11661.1	194066	11620.8	107347	1707.06
n66	neg	145.038	10.7205	C5H7NO4	2	2-Oxoglutaramate	Amino Acid Metabolism	5.45955	2.74188e-07	1307117	1.35717e+06	1678106	1.66198e+06	1.83867e+06	1.99205e+06	218033	277368	318045	291188	344611	352202	1.63918e+06	300241	266886	49697.1
p11728	pos	145.074	9.47062	C6H11NO3	9	4-Acetamidobutanoate	Amino Acid Metabolism	2.87733	6.1941e-05	78109	78083.6	92109.3	116577	114586	140411	33042.1	40145.2	32708.2	32727.7	36409.8	40402	103313	35905.8	24805.7	3659.73
p7395	pos	145.085	14.6924	C5H11N3O2	3	4-Guanidinobutanoate	Amino Acid Metabolism	5.03296	0.00524201	95850.7	134126	257180	192093	397235	420173	22529.2	46142	44484.5	20809.2	86992.8	76413.4	249443	49561.9	135077	27265.5
p8950	pos	145.158	4.19114	C7H19N3	1	Spermidine	Amino Acid Metabolism	0.592462	0.000837228	154000	110000	105000	134000			211000	191000	216000	231000			125750	212250	22691.8	16520.2
n4969	neg	146.022	15.2892	C5H6O5	7	2-Oxoglutarate	Carbohydrate Metabolism	0.144545	1.4988e-09	507287	408077	466000	579217	530257	763705	3.72236e+06	4.26203e+06	4125199	3.48899e+06	3.43672e+06	3.4804e+06	542424	3.75262e+06	122956	358504
n677	neg	146.022	13.1677	C5H6O5	7	Methyloxaloacetate	Carbohydrate Metabolism	5.44756	0.0556998	12913632	9762532	4233456	13528925	320682	317879	3244234	44109.8	41960.9	4.12553e+06	45258.7	39370.8	6.84618e+06	1256744	6.03333e+06	1.90136e+06
n8660	neg	146.058	13.6299	C6H10O4	16	(R)-3-Hydroxy-3-methyl-2-oxopentanoate	Amino Acid Metabolism	1.19586	0.183347	106307	91229.2	128232	137140	99268	113979	145972	91405.8	88867.5	70371.7	85445	83350.8	112693	94235.5	17449.8	26377
p9463	pos	146.069	9.1834	C5H10N2O3	6	3-Ureidoisobutyrate	Nucleotide Metabolism	1.81176	1.85254e-05	448066	370767	442264	463946	432237	539260	225470	246995	230935	205001	297170	282784	449423	248059	54436.7	35429.6
p2358	posneg	146.069	14.7525	C5H10N2O3	6	L-Glutamine	Amino Acid Metabolism	0.552786	8.84682e-09	4967310	4.641e+06	4846976	5405978	5.29641e+06	5603309	9079751	9643607	8993665	8635843	9885419	9408933	5.12683e+06	9.27454e+06	367018	458740
p1181	posneg	146.105	23.7582	C6H14N2O2	8	L-Lysine	Amino Acid Metabolism	0.243524	1.26323e-09	1.50673e+06	1.51681e+06	1544367	1.36212e+06	1.4918e+06	1.36989e+06	5883078	5.77586e+06	6060676	5295594	6867955	6218918	1.46528e+06	6.01701e+06	78834.5	522171
n6884	neg	147.053	10.7667	C5H9NO4	14	O-Acetyl-L-serine	Amino Acid Metabolism	2.70998	0.000116055	1.08068e+06	1.22038e+06	1.4505e+06	1.7595e+06	1.69503e+06	2.1484e+06	463793	593118	595057	544701	626921	628278	1.55908e+06	575311	390213	62529
n488	negpos	147.053	14.4102	C5H9NO4	14	L-Glutamate	Amino Acid Metabolism	1.42658	0.000230279	16828798	17818992	21820476	22293816	21328424	23047670	13316892	14486879	14148212	13779555	15057862	15527609	2.0523e+07	1.43862e+07	2.56128e+06	816352
n7580	neg	148.037	10.9886	C5H8O5	18	D-Xylonolactone	Carbohydrate Metabolism	3.10247	0.000473212	191468	251473	323472	362162	424715	481907	66850.5	106926	100166	110600	137136	134313	339200	109332	107679	25664
n4690	neg	148.037	14.8424	C5H8O5	18	(R)-2-Hydroxyglutarate	Amino Acid Metabolism	2.15151	0.000873171	1.62444e+06	1411583	1.98047e+06	2.16516e+06	2.54764e+06	2.97416e+06	868955	957659	921792	881798	1.08461e+06	1.18963e+06	2.11724e+06	984074	579892	127005
p1264	posneg	149.051	11.3722	C5H11NO2S	5	L-Methionine	Amino Acid Metabolism	0.78042	0.00207703	9732813	9419872	11122601	11582315	12834375	13345882	13591040	15138492	13947155	13343615	15856429	15304376	11339643	1.45302e+07	1.58951e+06	1.0352e+06
n5850	neg	150.035	7.29689	C5H10O3S	1	2-hydroxy-4-methylthiobutanoate	0	22.3657	2.33601e-05	1.81761e+06	1.14831e+06	1.67668e+06	2.296e+06	2.57813e+06	2957072	87779.3	108215	70589.6	79191.4	121176	90768.9	2.07897e+06	92953.4	657817	18711.1
n8327	neg	150.053	8.76599	C5H10O5	37	D-Xylulose	Carbohydrate Metabolism	1.98342	0.111972	30057.9	77443.5	147170	88641.3	239132	240529	23363.1	91770.2	75704	21476	108859	93753.8	137162	69154.4	87834.8	37698.9
n4784	neg	150.053	11.9856	C5H10O5	37	D-Ribose	Carbohydrate Metabolism	11.8115	6.27484e-07	1738603	1.85566e+06	1.92705e+06	2.57951e+06	2.46875e+06	2.8389e+06	145994	186499	184588	193187	200081	224860	2.23475e+06	189202	452364	25695.4
p11751	pos	151.049	12.1089	C5H5N5O	3	Guanine	Nucleotide Metabolism	1.1937	0.0584322	15279.8	13843	16012.3	15762.5	19596.5	16971.8	12732.6	12998.2	13537.8	12785.5	18136.3	11459.6	16244.3	13608.3	1936.42	2321.25
n2342	both	152.034	7.78887	C5H4N4O2	3	Xanthine	Nucleotide Metabolism	0.665975	1.17754e-05	959818	883956	929555	953580			1.3347e+06	1361525	1.46992e+06	1.43002e+06			931727	1.39904e+06	34416.3	61997.9
n11499	neg	152.047	9.81759	C8H8O3	25	3,4-Dihydroxyphenylacetaldehyde	Amino Acid Metabolism	5.45034	4.13312e-05	27873.3	22735.7	36459.7	41003.5	36919	52795.9	6518.94	7676.47	5991.42	6718.63	6086.03	6966.94	36297.9	6659.74	10484.7	620.837
n11636	neg	152.047	7.06385	C8H8O3	25	3-Hydroxyphenylacetate	Amino Acid Metabolism	1.32158	0.045021	9409.95	11218.3	12694.4	9016.07	9502.54	16441.8	8501.71	8430.49	7093.92	9157.62	9066.28	9417.82	11380.5	8611.31	2841.47	837.03
n10212	neg	152.069	9.53825	C5H12O5	4	Ribitol	Carbohydrate Metabolism	2.72154	0.0023518	14856.9	19578.7	28294.6	32556.7	37331	45082.9	8047.56	9898.9	11208.2	11001.3	13516.3	11622.1	29616.8	10882.4	11204.6	1822.55
n8984	neg	153.01	14.2868	C3H7NO4S	2	3-Sulfino-L-alanine	Amino Acid Metabolism	0.23638	6.03914e-07	39921.1	32579.3	48307.5	50330.4	61666.1	54130.8	186861	232892	245313	190694	201802	156311	47822.5	202312	10322.3	32478.5
p1553	posneg	155.069	14.2999	C6H9N3O2	5	L-Histidine	Amino Acid Metabolism	1.0598	0.287423	2484918	2438708	2.7583e+06	2.35745e+06	2827050	2.33669e+06	2629764	2.21317e+06	2.72554e+06	2.1946e+06	2.35765e+06	2.22456e+06	2.53385e+06	2.39088e+06	208702	231488
n4979	neg	156.017	10.2223	C5H4N2O4	2	Orotate	Nucleotide Metabolism	7.30668	1.42435e-07	825789	863585	1.01466e+06	980966	1.1622e+06	1.24532e+06	112269	178733	146855	119441	145809	130720	1.01542e+06	138971	164072	23884.7
n7168	negpos	156.054	11.1517	C6H8N2O3	4	Imidazole lactate	Amino Acid Metabolism	94.0983	3.16703e-07	995075	1.00974e+06	1.37885e+06	1.36544e+06	1.36129e+06	1700027	10193.1	12721.6	19269.6	15943	10786.8	14088.6	1.30174e+06	13833.8	265138	3401.12
n4127	neg	158.033	11.2314	C5H6N2O4	3	(S)-Dihydroorotate	Nucleotide Metabolism	4.61177	1.40524e-05	58206.2	75238.5	95793	79577.6	102438	110357	9962.06	17046.7	18913.2	9279	28246	29657.4	86935.1	18850.7	19409.8	8705.63
n5524	negpos	158.069	9.1852	C6H10N2O3	2	4-Methylene-L-glutamine	Carbohydrate Metabolism	4.39852	9.77786e-06	70683.5	83060.6	91009.8	104623	110789	134892	19810.8	19371.6	19670.3	23117.9	26846.4	26469.1	99176.4	22547.7	22708.4	3465.22
p11572	pos	160.121	17.8402	C7H16N2O2	6	L-Carnitinamide	0	5.24403	3.96622e-08	137558	107404	145476	152912	133133	150308	22317.9	22112.5	22848.7	17921.1	36499.2	35963.8	137798	26277.2	16670.1	7911
p10478	posneg	160.121	22.327	C7H16N2O2	6	N6-Methyl-L-lysine	Amino Acid Metabolism	7.79052	4.07136e-08	17097.5	18936.3	22187.2	21345.7	22357.6	25337.3	3346.83	3118.47	2070.69	1567.37	4344.4	1887.69	21210.3	2722.57	2877.77	1061.43
n7727	neg	161.033	15.2658	C5H7NO5	2	N-Formyl-L-aspartate	Amino Acid Metabolism	5.22096	1.1549e-05	215037	214185	241080	291807	355877	368260	42005.3	54633.4	48000.1	52343	62304.6	63690.1	281041	53829.4	68915.6	8315.16
p8944	both	161.051	9.51817	C6H11NO2S	1	Allylcysteine	0	0.115764	0.00236326	7220	4900	11200	4880			71500	37900	49400	84800			7050	60900	2976.73	21172.5
p6155	pos	161.105	5.51709	C7H15NO3	2	L-Carnitine	Amino Acid Metabolism	3.03846	6.05195e-06	29579.9	27912.2	32699	30875.5			10423.8	10088.5	11899	7433.45			30266.6	9961.18	2025.01	1859.65
n4114	neg	162.017	11.2942	C5H6O6	2	4-Hydroxy-2-oxoglutarate	Carbohydrate Metabolism	2.18599	8.47979e-05	254661	276122	340433	345236	395171	428979	107709	165920	175290	152779	171633	160161	340100	155582	66861	24793.5
n9989	negpos	162.053	8.34141	C6H10O5	24	2-Dehydro-3-deoxy-L-rhamnonate	Carbohydrate Metabolism	2.02913	0.00253869	31979.8	32462.3	33695.2	50257.7	51796.2	63577.1	16357.5	23795	22567.7	17848.2	25341.6	24081.1	43961.4	21665.2	13168.1	3672.71
n10768	neg	163.03	8.18181	C5H9NO3S	1	Acetylcysteine	Xenobiotics Drugs etc	0.230067	0.000729898	29510.7	15077	15807.5	18718.7	12939.6	15283	121645	58871.9	52017	109890	58314.6	65804.9	17889.4	77757.3	5988	29995.9
n11154	negpos	163.048	14.5747	C5H9NO5	4	L-erythro-4-Hydroxyglutamate	Amino Acid Metabolism	3.04622	3.11724e-05	56156.4	40852.9	52997.8	61594.6	61668.2	80800.4	16354.4	15356.1	20357.3	17747.3	24238.8	22178.8	59011.7	19372.1	13134.2	3475.86
p7711	pos	164.059	7.94491	C8H8N2O2	1	Ricinine	0	1.58679	0.0036911	730193	730420	660123	866362	924745	1209088	499454	590563	466760	531279	567072	572099	853488	537871	199716	47700.7
n4441	neg	164.069	10.4427	C6H12O5	25	L-Rhamnose	Carbohydrate Metabolism	1.62403	0.00260469	221281	252661	311624	323514	322624	412134	146049	186015	171235	185888	219469	226692	307307	189224	66168.5	30092
p4084	posneg	165.046	13.1729	C5H11NO3S	4	L-Methionine S-oxide	Amino Acid Metabolism	1.21489	0.352171	736448	753787	1.05219e+06	1.02486e+06	1.42639e+06	1375218	416459	768611	1.22568e+06	505466	1.28603e+06	1.04011e+06	1.06148e+06	873726	294393	368050
p10804	posneg	165.065	9.46114	C6H7N5O	5	3-Methylguanine	0	2.30568	1.83756e-07	198564	176577	231551	221472	210431	233022	85375.3	81232.8	93262.6	88489.5	103928	99227.1	211936	91919.3	21687	8581.52
p484	posneg	165.079	10.069	C9H11NO2	7	L-Phenylalanine	Amino Acid Metabolism	1.32409	0.000393153	51227872	52237724	55765852	58449660	61669776	67211712	39772300	44122288	43844016	41101592	47102544	45794528	5.77604e+07	43622878	6.03718e+06	2.7679e+06
n579	neg	166.048	12.861	C5H10O6	8	L-Arabinonate	Carbohydrate Metabolism	6.29665	1.33296e-06	18049602	19807204	21686044	14338053	24595602	25207692	2.64385e+06	4.53174e+06	3.01711e+06	3.15239e+06	3131080	3.16671e+06	2.0614e+07	3.27381e+06	4.11628e+06	646796
n644	neg	166.063	16.6781	C9H10O3	17	Phenyllactate	Amino Acid Metabolism	10.896	1.44385e-07	11180183	9918639	10151693	9659337			878474	1.0258e+06	926568	923735			10227463	938644	666222	62140.4
n5745	neg	168.028	12.4693	C5H4N4O3	1	Urate	Nucleotide Metabolism	1.17246	0.319532	12024.6	10662.3	18875.9	14367.5	21959.9	22019.5	13742.8	14232.2	15694.8	17669.5	9210.3	14663.9	16651.6	14202.3	4988.74	2814.04
p13924	pos	168.09	11.3479	C8H12N2O2	3	Pyridoxamine	Metabolism of Cofactors and Vitamins	0.459543	0.000233902	10399.7	9666.62	11249.1	10883.1	14875.9	12267.3	24436	29632.3	18639.9	20308	24150.5	33726	11557	25148.8	1842.92	5674.04
n4972	neg	169.005	15.3531	C3H7NO5S	1	L-Cysteate	Amino Acid Metabolism	0.331186	4.98453e-06	31056.7	32598.6	30733.4	24676.3	33221	37029.7	107605	113824	110844	83373.5	79962	76020.6	31552.6	95271.5	4051.59	17235.8
p8421	posneg	169.05	13.8969	C4H12NO4P	1	Phosphodimethylethanolamine	Lipid Metabolism	34.0905	7.02366e-06	520960	532364	589532	620261	926276	938367	16563.5	20112.5	17318.4	19312.1	23028.8	24747.1	687960	20180.4	192805	3193.73
p6923	posneg	169.074	7.91699	C8H11NO3	4	Pyridoxine	Metabolism of Cofactors and Vitamins	3.98475	2.76933e-06	178362	177435	222824	265331	227511	284470	54914.4	58766	54254.4	51574.8	64668.6	56102.3	225989	56713.4	43831.2	4551.03
p12488	pos	169.085	14.1001	C7H11N3O2	5	Nalpha-Methylhistidine	0	0.973456	0.798038	25075.2	22798.8	18960.7	31807.3	29003.7	27898.6	26054.3	25676.5	21208.8	25975.9	25431.6	35438.6	25924.1	26631	4625.4	4692.26
p692	pos	169.085	12.2311	C7H11N3O2	5	N(pi)-Methyl-L-histidine	Amino Acid Metabolism	4.04195	2.01305e-07	141677	163204	184097	205366	181926	214468	44021.1	46285.5	47060.4	46809	42446.9	43232.1	181790	44975.8	26771.4	1988.4
p9743	pos	169.085	7.55697	C7H11N3O2	5	histidine methyl ester	0	3.32819	3.42434e-07	389007	320412	424773	443115	344706	451355	95799	121538	109258	103379	134715	148423	395561	118852	53859.3	19980.9
n8209	neg	169.998	15.0983	C3H7O6P	7	D-Glyceraldehyde 3-phosphate	Carbohydrate Metabolism	1.25905	0.019859	635258	799706	864159	937144	1.07632e+06	940249	639745	768836	745242	713210	643190	661838	875472	695344	149606	55034.8
n9982	neg	171.053	13.6852	C7H9NO4	3	2,3,4,5-Tetrahydrodipicolinate	Amino Acid Metabolism	0.140446	4.59156e-08	29752	24677.4	32391.5	25996.2	34517.3	39591.4	183782	198657	249513	201963	262765	234266	31154.3	221824	5559.64	31546.8
n1100	negpos	172.014	14.656	C3H9O6P	3	sn-Glycerol 3-phosphate	Lipid Metabolism	7.99738	9.79015e-08	13946606	14331458	16746901	18158758	19329794	20723716	1.7952e+06	1.97606e+06	1.88702e+06	2102507	2559673	2.58842e+06	1.72062e+07	2.15148e+06	2.71625e+06	342806
p12277	pos	173.069	9.48294	C7H11NO4	6	N-Acetyl-L-glutamate 5-semialdehyde	Amino Acid Metabolism	1.39952	0.22937	41657.6	44937	52295.4	64842.4	66621.7	77631.7	22470.6	25884.2	31026.3	24574.6	96177.1	48512.8	57997.6	41440.9	13977.2	28428.5
p2901	posneg	173.08	13.8326	C6H11N3O3	1	5-Guanidino-2-oxopentanoate	Amino Acid Metabolism	2.64088	5.1571e-08	357766	340094	299010	330936	317348	270570	135137	134257	124677	119047	109215	103078	319287	120902	31104.5	13061.2
n4779	neg	174.017	10.6062	C6H6O6	3	L-Dehydroascorbate	Carbohydrate Metabolism	3.89831	7.37345e-05	368187	577098	841508	687087	800918	856422	115245	225659	219744	134649	179544	184906	688537	176624	189346	44429.9
n1389	negpos	174.064	11.4438	C6H10N2O4	4	N-Formimino-L-glutamate	Amino Acid Metabolism	4.23209	1.09429e-06	127292	118095	146879	147580	174391	186608	25419.6	34817.4	38160.9	34311.8	40358.1	39792.9	150141	35476.8	26397.5	5524.47
n3487	negpos	174.101	10.9547	C7H14N2O3	5	N-Acetylornithine	Amino Acid Metabolism	4.13625	3.19784e-05	42570.4	59266.7	60446.1	89942.2	57415.4	75895.7	10808.7	17209.6	19767.1	13067.2	16885.4	15471.1	64256.1	15534.9	16442.2	3192.81
p712	posneg	174.112	25.1778	C6H14N4O2	2	L-Arginine	Amino Acid Metabolism	0.859514	0.00851054	1.70993e+06	1.74462e+06	1.83089e+06	1.59095e+06	1.81278e+06	1.7368e+06	2.22629e+06	2116920	1.96204e+06	1.73307e+06	2.20628e+06	1.88548e+06	1.73766e+06	2.02168e+06	85647.1	195150
p7991	posneg	174.137	20.8208	C8H18N2O2	1	Ne,Ne dimethyllysine	0	1.28276	0.0136952	60323.5	77700.1	72523.4	83077.9	86267.3	100384	69720.4	63332	55630	57107.8	63999	64619.1	80046.1	62401.4	13510.1	5211.1
n1165	neg	175.024	14.0131	C6H7O6	1	Monodehydroascorbate	Carbohydrate Metabolism	1.28324	0.737642	151162	86858.9	38261.6	78028.6	0	0	154183	0	0	121924	0	0	59051.8	46017.8	58350.8	72016.7
n11901	neg	175.063	8.75811	C10H9NO2	12	Indole-3-acetate	Amino Acid Metabolism	12.024	2.12772e-07	26030.6	30651.9	24022.1	36336.2	31278.2	38481.3	2334.01	2770.07	2289.07	2309.02	2533.85	3299.54	31133.4	2589.26	5620.02	393.464
p3506	posneg	175.096	15.4874	C6H13N3O3	3	L-Citrulline	Amino Acid Metabolism	0.176881	1.04955e-09	833354	1.11802e+06	878958	921250	907655	983122	5.13501e+06	6063113	5062183	4728609	5730734	5.17952e+06	940393	5.31653e+06	100046	488060
n221	neg	176.032	14.2456	C6H8O6	15	Ascorbate	Carbohydrate Metabolism	5.59812	0.0778976	11500262	7551540	1857888	10356466	55120.9	54625.2	2.33419e+06	96115	88480.3	2.68926e+06	205042	191638	5.22932e+06	934120	5.21385e+06	1.22808e+06
p12662	pos	177.046	9.66924	C6H11NO3S	3	Alliin	0	18.1029	1.3221e-07	22039.5	28645.6	34016.6	32400.4	38371.1	30881.1	1784.85	1241.15	1510.64	2068.69	1753.35	1935.48	31059	1715.69	5499.5	298.78
n1929	neg	177.046	7.44171	C6H11NO3S	3	N-Formyl-L-methionine	Amino Acid Metabolism	0.75539	0.0513225	56761	79795.5	65320.3	68519.1	77142	85981.9	130228	83080.6	79720.5	121344	77459.3	82069.6	72253.3	95650.3	10689.1	23591.9
n2064	negpos	177.064	13.2223	C6H11NO5	1	4-Hydroxy-4-methylglutamate	Carbohydrate Metabolism	1.12558	0.397879	207931	200522	276645	279582	349522	389068	189446	233559	253895	227618	311006	297712	283878	252206	75048.1	45655.5
n233	neg	178.048	14.3064	C6H10O6	26	D-Glucono-1,5-lactone	Carbohydrate Metabolism	1.18262	0.168312	75856.3	83329.1	99989.3	101799	111677	133725	64814.8	74184.2	86540	81450.2	104330	101418	101062	85456.2	20644.7	15371.1
n2165	neg	179.059	7.30318	C9H9NO3	6	Hippurate	Amino Acid Metabolism	0.029085	6.49947e-09	15940.8	20821.8	9737.91	16946.3	8939.87	11462.3	496241	474968	405330	419117	580456	506779	13974.8	480482	4673.13	63841.5
p10884	pos	179.081	8.08222	C7H9N5O	2	7-Aminomethyl-7-carbaguanine	0	1.29306	0.00931791	167511	149613	195254	220180	163851	202387	140427	137286	132286	120338	150541	168885	183133	141627	26942.8	16632.6
n8964	neg	180.042	7.85833	C9H8O4	11	3-(4-Hydroxyphenyl)pyruvate	Amino Acid Metabolism	0.677236	0.0121244	45064.9	29023.8	28606.6	29311.2	26727.6	40715.4	53589	61458.7	55484	47067.8	44321.5	32584.1	33241.6	49084.2	7652.47	10132.9
n5483	neg	180.064	9.34239	C6H12O6	57	beta-D-Glucose	Carbohydrate Metabolism	3.06096	6.65884e-07	190123	194724	242631	248910	236158	276612	62784.1	83215.1	76220.1	64115.9	82649.9	84846.4	231526	75638.6	33311.8	9896.4
n2634	neg	180.064	13.8442	C6H12O6	57	D-Glucose	Carbohydrate Metabolism	4.86178	0.00928972	747431	637266	768228	1.20649e+06	2.08551e+06	2.52149e+06	288203	230425	76287.9	203678	462631	377354	1.32774e+06	273096	792530	135937
p2239	posneg	181.074	12.7413	C9H11NO3	11	L-Tyrosine	Amino Acid Metabolism	0.957717	0.41029	3.05151e+06	3055825	3.76332e+06	3.47071e+06	3.65629e+06	3.95769e+06	3.74152e+06	3.58688e+06	3.73238e+06	3.23308e+06	3.91532e+06	3671351	3.49256e+06	3.64676e+06	374756	229678
p12051	pos	181.096	9.89314	C7H11N5O	1	6-methyltetrahydropterin	0	6.06908	2.40394e-06	115721	79317.2	75126.5	92856.3	76312.1	65726.5	11725.1	12669.9	9944.29	14790	18257.6	15831.7	84176.6	13869.8	17766	3013.22
n6966	neg	182.058	9.01422	C9H10O4	13	3-(4-Hydroxyphenyl)lactate	Amino Acid Metabolism	1.19405	0.0451363	1.42013e+06	1.44894e+06	1.39763e+06	1.43074e+06	1.61692e+06	2.00036e+06	1.25356e+06	1.41138e+06	1.20344e+06	1.10553e+06	1465452	1361572	1.55245e+06	1.30015e+06	233145	136288
p8106	pos	183.066	14.6384	C5H14NO4P	1	Choline phosphate	Lipid Metabolism	1.36831	0.00274408	448593	378510	414581	453366	547195	574518	323678	359994	334546	322648	354191	363512	469460	343095	76233.7	18405.1
n6038	negpos	185.009	16.0277	C3H8NO6P	2	O-Phospho-L-serine	Amino Acid Metabolism	0.835796	0.0245132	1.53132e+06	2.09869e+06	2.1647e+06	2474032	2.36431e+06	2.16826e+06	2.3666e+06	2.49317e+06	2.39119e+06	2432211	2.81337e+06	2819777	2.13355e+06	2.55272e+06	327184	208834
p11758	pos	185.993	16.448	C3H7O7P	3	3-Phospho-D-glycerate	Carbohydrate Metabolism	0.332427	3.45436e-08	17328.3	26064.4	25880.2	30758.1	34141.7	41306.6	81302.8	89080	84094.8	90717	95378.7	87300.3	29246.5	87978.9	8187.73	4971.6
n8528	neg	186.053	9.07629	C8H10O5	2	3-hydroxy-3-carboxy-4,5-cyclopropylhex-5-enoate	0	1.38628	0.02077	107799	129616	141577	162770	181113	200852	92507.4	110983	91367.2	111401	130884	129191	153955	111056	34323.7	17051.9
p12458	pos	187.084	9.52344	C8H13NO4	6	6-Acetamido-2-oxohexanoate	Amino Acid Metabolism	1.83696	1.18432e-06	63238.9	68412.1	80785.8	72130.5	83260	73154.8	39909.1	44089.4	39487.2	37607.9	41805.2	37162	73497	40010.1	7503.48	2608.82
n2550	neg	188.032	14.5672	C7H8O6	6	(Z)-But-2-ene-1,2,3-tricarboxylate	Carbohydrate Metabolism	1.11426	0.240785	174032	171527	210969	218081	243441	270353	168701	199644	193998	177466	191732	224749	214734	192715	38643	19421.9
p2360	pos	188.116	14.7075	C8H16N2O3	7	N6-Acetyl-L-lysine	Amino Acid Metabolism	0.270871	1.79852e-08	207069	245883	243609	286251	281212	309252	820590	911740	1.02541e+06	918580	1.04106e+06	1.09083e+06	262213	968035	36892.1	101052
p11723	pos	188.127	21.7387	C7H16N4O2	5	Ngamma-Monomethyl-L-arginine	0	2.06589	2.71577e-08	125138	119483	141203	123232	118686	122989	59642.2	65969.2	51658.3	55498.6	63423	67202.6	125122	60565.7	8245.63	6120.12
p11315	pos	188.127	22.837	C7H16N4O2	5	Homoarginine	Amino Acid Metabolism	1.87135	0.000242727	24378.8	22697.1	29814	25305.9	25807.2	30998.1	20085.3	14004.4	10951.2	9929.6	18951.3	11044.2	26500.2	14161	3227.48	4381.56
p624	pos	188.152	21.3915	C9H20N2O2	2	N6,N6,N6-Trimethyl-L-lysine	Amino Acid Metabolism	1.48108	0.000266346	383137	400092	432098	485647	474456	529054	267459	343690	299734	260245	324699	330193	450747	304337	55492.6	34517.2
n6188	neg	189.064	8.85743	C7H11NO5	4	L-2-Amino-6-oxoheptanedioate	Amino Acid Metabolism	1.72461	0.0013266	156913	170114	177754	228540	247353	254541	96240.8	123065	98594.1	107583	149332	141413	205869	119371	42589.9	22373.1
n4383	negpos	189.064	13.9049	C7H11NO5	4	N-Acetyl-L-glutamate	Amino Acid Metabolism	1.32481	0.0209299	304190	298802	403001	385602	411934	493558	260722	274116	261625	258710	358708	320017	382848	288983	73167.2	41253.6
p12015	pos	189.1	8.60586	C8H15NO4	5	(2S)-2-{[1-(R)-Carboxyethyl]amino}pentanoate	0	0.742615	0.00378865	55605.5	55865.2	63875.9	68826.9	72932.3	92460	85022.6	92888.9	85152.7	89186.6	103698	95569.7	68261	91919.8	13717	7124.87
p9649	posneg	189.111	14.7931	C7H15N3O3	1	L-Homocitrulline	0	1.95237	8.95524e-07	373783	361979	391755	435011	456018	470060	227158	207356	201615	198299	220169	220065	414768	212444	45087.8	11640.4
p11863	pos	189.148	18.2149	C8H19N3O2	1	carboxyspermidine	0	6.40869	6.88225e-07	82293.2	83433.6	88141.9	113242	106063	128800	14367.4	13863.6	14513.9	14578.2	19584.3	17023.3	100329	15655.1	18812.2	2219.93
n3529	neg	190.048	11.0061	C7H10O6	4	[FA hydroxy,oxo(7:0/2:0)] 4-hydroxy-2-oxo-Heptanedioic acid	Amino Acid Metabolism	1.52562	0.000895738	10707.3	10016.1	10908.3	11667.2	11301.4	12614.6	4422.48	8878.84	7277.77	6176.09	7961.02	9341.28	11202.5	7342.91	889.83	1823.69
n10663	negpos	190.059	15.6634	C6H10N2O5	5	N-Carbamyl-L-glutamate	Amino Acid Metabolism	0.69292	0.00247525	23738.5	28243	24530.4	25266.4	17592.6	21719.8	41665.5	38341.4	33464.5	30925	27173.4	32047.6	23515.1	33936.2	3600	5248.62
n9781	neg	191.08	9.42879	C7H13NO5	1	2-amino-3,7-dideoxy-D-threo-hept-6-ulosonate	0	7.11478	8.6416e-05	129189	125745	161458	212290	226443	287193	20567.3	24160.6	22007.1	25815.7	33124.1	34880.9	190387	26759.3	63106	5916.72
n1992	neg	192.027	17.6609	C6H8O7	12	Citrate	Carbohydrate Metabolism	0.857091	0.0166765	4.38959e+06	4.58017e+06	4.74135e+06	5071728	5114921	5.53462e+06	5495403	5.67262e+06	5181949	5180864	6383759	6.42527e+06	4905396	5.72331e+06	416229	560495
n11311	neg	192.09	7.80438	C10H12N2O2	8	5'-Hydroxycotinine	0	0.47821	0.015091	23545.8	18925.6	19465.4	21491.1	14944.9	19927.3	64333	63372.1	28664.7	27111.8	28433.7	35465.8	19716.7	41230.2	2874.49	17766.3
n10211	neg	194.043	9.52304	C6H10O7	16	2-Dehydro-D-gluconate	Carbohydrate Metabolism	1.23109	0.12291	29892.4	31089.3	49259.1	38493	49921.3	45127.4	21594.4	35627.3	35757.4	28384.1	38139.4	38519.4	40630.4	33003.7	8853.31	6674.98
n5994	neg	194.043	14.3312	C6H10O7	16	3-Dehydro-L-gulonate	Carbohydrate Metabolism	3.64598	4.98761e-06	746897	704201	842983	952611	1.16109e+06	1055764	236040	215251	207865	234536	311135	293689	910591	249752	178637	42574.1
n1525	neg	194.079	11.6384	C7H14O6	18	1-O-Methyl-myo-inositol	Carbohydrate Metabolism	0.841026	0.118496	16947.1	19515.2	24368.7	29367.8	28977	34807.7	28817.2	29066.9	30834.5	29340.2	33903.9	31127.4	25663.9	30515	6689.85	1914.23
n10511	neg	195.111	18.8351	C7H17NO5	1	N-methyl glucamine	0	0.860415	0.0967135	90740.7	101894	107576	115119	104355	118626	112516	151150	146570	104712	103677	123240	106385	123644	9965.89	20800.3
n4125	neg	196.058	11.3435	C6H12O7	11	L-Gulonate	Carbohydrate Metabolism	5.35235	1.3638e-06	58600.8	67969.1	67604.7	89625	85823.9	97122.7	12674.5	16594.6	14905.1	12314.3	15605.3	15110.2	77791.1	14534	15144.5	1688.1
n796	neg	196.059	5.33153	C6H12O7	11	D-Gluconic acid	Carbohydrate Metabolism	88.3481	0.000937491	13854940	15696382	12192370	6.53769e+06			103596	134362	156621	151913			1.20703e+07	136623	3.95635e+06	24010.9
p5019	posneg	197.08	10.2604	C8H11N3O3	3	N-Acetyl-L-histidine	0	6.94328	2.79878e-08	2.02151e+06	2309254	2628273	2.7668e+06	2.91002e+06	2.87036e+06	321065	328793	380529	415670	388023	399190	2.58437e+06	372212	350869	38566.3
p4963	pos	199.096	9.14439	C8H13N3O3	1	gamma-Glutamyl-beta-aminopropiononitrile	Amino Acid Metabolism	1.4845	0.00114677	123218	135698	151459	158741	181070	184956	95251.1	102617	94383.3	96214.6	126615	114858	155857	104990	24420.5	13076.7
p7738	pos	200.152	4.90657	C10H20N2O2	1	dimethylsuberimidate	0	48.2703	3.38379e-09	840421	1141963	954438	1.2044e+06	1.0451e+06	1.02687e+06	19283.9	21766.5	21778	20527.8	21560.2	23800.2	1.03553e+06	21452.8	130118	1502.38
n11490	neg	200.977	16.7157	C3H7NO5S2	1	S-Sulfo-L-cysteine	Amino Acid Metabolism	0.184629	0.00023876	4025.72	8556.47	7626.16	6759.15	7260.53	9831.25	20951	47381.9	43261.1	23154.6	50809.3	53079.1	7343.21	39772.8	1954.28	14137.6
p7990	posneg	202.143	20.7989	C8H18N4O2	3	NG,NG-Dimethyl-L-arginine	0	2.5658	3.27008e-06	481668	577179	600122	613580	661816	739419	251142	237493	189186	175330	300923	277754	612297	238638	86092.2	49031.9
p5657	pos	202.216	3.97414	C10H26N4	2	Spermine	Amino Acid Metabolism	2.3674	0.0193626	29420.6	20468.3	13754.2	22691			4631.23	6563.69	10492.3	14780.7			21583.5	9116.99	6459.85	4494.85
n15593	neg	203.058	21.4686	C11H9NO3	2	Indolepyruvate	Amino Acid Metabolism	3.41984	0.0533971	2757.48	7132.37	2182.39	3433.87			625.354	1770.85	1294.54	843.416			3876.53	1133.54	2230.01	508.106
p4197	pos	203.116	10.8663	C9H17NO4	1	O-Acetylcarnitine	Amino Acid Metabolism	6.88028	8.29836e-08	88656.1	102980	99998.8	116835	123970	133124	13189.5	15182.7	15182.9	14216.1	22849.8	16113.9	110927	16122.5	16590.9	3442.67
p1266	posneg	204.09	11.3826	C11H12N2O2	6	L-Tryptophan	Amino Acid Metabolism	1.56396	3.97483e-06	8.20251e+06	7413420	9000583	8988768	9429686	9689606	5.64871e+06	5569098	5.79823e+06	5326193	5766735	5603176	8.78743e+06	5.61869e+06	841715	169297
p9231	pos	204.111	7.40475	C8H16N2O4	5	N6-Acetyl-N6-hydroxy-L-lysine	Amino Acid Metabolism	0.91838	0.412695	34443.1	26479.5	32406.3	29713.5	27083.9	31937	28352.7	27072.5	24993.6	36870.3	39627.4	41327.5	30343.9	33040.7	3148.15	7057.97
n6922	negpos	205.074	7.86148	C11H11NO3	5	Indolelactate	Amino Acid Metabolism	2.65805	2.41052e-08	1.74141e+06	1.75969e+06	1.63152e+06	1.67468e+06	1.78174e+06	2.06649e+06	671190	689420	569285	573787	775457	729633	1.77592e+06	668129	152986	82988.1
n523	neg	206.043	14.3923	C7H10O7	5	2-Methylcitrate	Carbohydrate Metabolism	1.00493	0.960194	19774	17163.5	21367.9	27771.9	26447.1	26413.4	18758.5	28685.9	21076.8	23187.8	22809.3	23737.6	23156.3	23042.7	4319.58	3305.25
n7019	neg	206.043	17.0154	C7H10O7	5	2-Hydroxybutane-1,2,4-tricarboxylate	Amino Acid Metabolism	1.7029	0.00328482	88973	89618.5	127221	122529	123059	144490	51436	55262.6	55127.4	58327	85835.6	102661	115982	68108.3	22165.2	21049.1
n2578	negpos	207.09	4.90545	C11H13NO3	6	Cantleyine	0	0.0471283	2.58858e-08	288808	436014	365455	467068	492032	547095	7.31325e+06	9947720	8693598	8.19244e+06	11149553	9797104	432745	9.18228e+06	92763.7	1.38173e+06
n10163	neg	208.058	14.5552	C7H12O7	1	1-O-methyl-&beta;-D-glucuronate	0	1.0086	0.969681	12801.8	13757	14581.1	23459.3	25100.3	22562.4	9871.51	14440.8	19872.8	14451.5	33943.9	18724.5	18710.3	18550.8	5562.74	8339.68
n9339	neg	208.085	7.72164	C10H12N2O3	2	Formyl-5-hydroxykynurenamine	Amino Acid Metabolism	6.54217	3.81725e-07	50607.3	59446.6	62993.4	64633	73954	83278	9032.13	9099.62	7221.01	8606.32	14035	12370.1	65818.7	10060.7	11422.7	2580.28
n4339	neg	210.038	17.1395	C6H10O8	6	D-Glucarate	Carbohydrate Metabolism	0.505086	0.000328214	170969	149717	125391	208118	138760	151963	303099	259915	217074	367163	384510	339043	157486	311801	29041.3	64552.2
n10151	neg	210.074	13.842	C7H14O7	4	alpha-D-Mannoheptulopyranose	0	9.29353	7.9603e-05	101033	96554.3	162428	167583	226123	218628	16548	16566.9	17737.8	13959.9	21215.4	18598.5	162058	17437.7	55407.5	2422.93
n9005	neg	210.074	11.7483	C7H14O7	4	Sedoheptulose	Energy Metabolism	2.76018	3.85775e-05	70324.8	75570.5	73105.7	86011.3	99378.1	119690	24175.3	33147.8	31345.8	31567.6	32134.2	37500.9	87346.8	31645.3	19099.2	4305.36
n10646	neg	213.064	12.3654	C9H11NO5	2	N,N-Dihydroxy-L-tyrosine	Amino Acid Metabolism	1.4849	0.00786393	9927.93	9686.38	10109.4	14093.6	11715.7	15929.3	6594.19	9617.31	9134.88	6538.73	8490.96	7749.95	11910.4	8021	2572.01	1289.66
n7501	neg	214.024	11.9496	C5H11O7P	6	2-Deoxy-D-ribose 5-phosphate	Carbohydrate Metabolism	292.891	7.9051e-07	109869	127605	119979	163517	174272	192967	0	0	0	0	1843.5	1189.06	148035	505.427	33490.9	809.893
p1688	posneg	214.132	9.44693	C10H18N2O3	2	Dethiobiotin	Metabolism of Cofactors and Vitamins	1.00363	0.962474	156566	145277	163727	167155	208539	164149	147991	173299	157016	140433	191740	191298	167569	166963	21555.3	21949.7
n4880	negpos	215.056	15.2884	C5H14NO6P	1	sn-glycero-3-Phosphoethanolamine	Lipid Metabolism	0.411991	1.61905e-05	109786	106757	154558	151340	124323	145438	267824	330261	267650	284726	392447	379953	132033	320477	21227.6	55953.7
n11085	neg	215.116	4.5937	C10H17NO4	3	4-(1-methyl-5-hydroxy-2-pyrrolidinyl)-3-oxobutanoate methyl ester	Biosynthesis of Secondary Metabolites	3.31303	0.000550009	20401.5	29530.1	44262	22381.3	46079.3	40519.5	6875.92	9707.26	9694.66	8455.58	15257.8	11334.4	33862.3	10220.9	11256.1	2879.45
n1304	neg	216.075	11.083	C8H12N2O5	1	N3-(4-methoxyfumaroyl)-L-2,3-diaminopropanoate	0	1.22853	0.0138175	3.85513e+06	3.94162e+06	4.38091e+06	4657971	4.79462e+06	5203369	2796222	3.59646e+06	3.85011e+06	3.69137e+06	3.81714e+06	4.09065e+06	4.47227e+06	3.64033e+06	518402	446119
p8165	pos	216.111	11.9679	C9H16N2O4	3	gamma-Glutamyl-gamma-aminobutyraldehyde	Amino Acid Metabolism	1.06282	0.343609	56814.7	63628.8	58008.4	53860.6	73979	57459.1	48941.2	58834.7	56982.7	54026.7	63020.5	60445.5	60625.1	57041.9	7273.2	5005.16
p3752	pos	216.122	14.4201	C8H16N4O3	2	N-acetyl-(L)-arginine	0	3.91682	4.83228e-09	3.90105e+06	4295086	4.08768e+06	4.4448e+06	4.67097e+06	5107855	1.05605e+06	1.18296e+06	1.23488e+06	1.05794e+06	1.14904e+06	1.08672e+06	4.41791e+06	1.12793e+06	431756	73042.9
p7155	posneg	217.106	12.4748	C8H15N3O4	3	N-Acetyl-L-citrulline	Amino Acid Metabolism	1.62402	0.000517986	34718.2	34669.4	29977.2	36148.2	31121.5	34284.7	14578.2	20369.4	13492.3	22243.9	28591.5	24441.9	33486.5	20619.5	2389.4	5799.31
p7188	posneg	217.143	15.9798	C9H19N3O3	3	gamma-L-Glutamylputrescine	Amino Acid Metabolism	1.49888	0.0109397	108602	84958.4	107611	128898	113467	145832	70477.3	66519.9	59697	55505.3	106758	100965	114895	76653.8	20707.9	21785.1
p13553	pos	218.127	11.601	C9H18N2O4	5	N-hydroxy-N-succinylcadaverine	0	0.516821	6.80237e-05	10532.8	10890.1	14824.7	10703.5	16456	14382.5	20593.9	27466	21347.6	23417.3	29087.2	28603.7	12964.9	25086	2568.65	3767.97
p12909	pos	218.127	12.8689	C9H18N2O4	5	N2-(D-1-Carboxyethyl)-L-lysine	Amino Acid Metabolism	3.65119	1.63675e-06	36962.7	44413.3	48836.6	46253.8	56508.1	60509.7	12914.4	12257	13081.3	11491.2	17038.8	13597.8	48914	13396.7	8512.36	1927.02
n6181	negpos	219.111	8.92384	C9H17NO5	1	Pantothenate	Amino Acid Metabolism	3.39864	0.00291053	270055	310816	331916	429717	584479	776243	130316	124233	84683.3	100309	167983	187862	450538	132564	195256	39293
n6478	both	220.085	9.8302	C11H12N2O3	3	5-Hydroxy-L-tryptophan	Amino Acid Metabolism	1.49732	0.443809	284620	759843	213792	392030			69065.1	566046	351917	115131			412571	275540	242833	229921
n1532	neg	221.09	11.7039	C8H15NO6	7	N-Acetyl-D-glucosamine	Amino Acid Metabolism	2.25906	8.46648e-05	17901.5	17615.2	22661.7	24747.1	20896.6	27023.1	6304.4	13125.1	12743.1	7642.28	7944.24	10161.2	21807.5	9653.39	3747.95	2829.78
n37	neg	221.09	10.408	C8H15NO6	7	N-Acetyl-D-galactosamine	Carbohydrate Metabolism	2.24022	0.000221341	11838.3	15288.4	16273.5	16824.3	14236.5	23070.8	5708.42	7140.11	8123.83	6316.12	7944.24	8304	16255.3	7256.12	3776.12	1059.9
n9640	negpos	222.068	16.7253	C7H14N2O4S	4	L-Cystathionine	Amino Acid Metabolism	0.0367915	2.06962e-11	9250.6	12382.1	12659	13140.8	12296.9	11872.8	286729	338313	307760	321114	346497	345747	11933.7	324360	1379.77	23851.1
n10043	neg	226.07	10.1149	C8H10N4O4	1	5-Acetylamino-6-formylamino-3-methyluracil	Biosynthesis of Secondary Metabolites	1.6179	0.0408535	4860.2	5598.39	9875.63	12174.3	9926.18	14216.5	4310.11	5413.99	5493.51	6612.57	6611.71	6573.29	9441.87	5835.86	3645.55	935.107
p10368	pos	226.095	10.3111	C10H14N2O4	2	Porphobilinogen	Metabolism of Cofactors and Vitamins	0.595349	0.00155881	105041	126266	144808	159507	178965	178685	197789	224235	216686	238316	312014	311380	148879	250070	29516.6	49496.2
p11116	pos	226.106	15.2777	C9H14N4O3	3	Carnosine	Amino Acid Metabolism	1.69214	0.00121864	7265.11	5387.69	6981.77	4334.73	6722.73	5221.34	3684.37	4535.5	3700.04	3678.01	2598.66	3027.04	5985.56	3537.27	1169.6	664.19
p10880	pos	226.107	7.5654	C9H14N4O3	3	(6R)-6-(L-Erythro-1,2-Dihydroxypropyl)-5,6,7,8-tetrahydro-4a-hydroxypterin	0	3.30422	1.87243e-06	197624	144056	172571	220299	145212	172554	55295.7	51624.9	45150	52234.6	49062.9	65108.4	175386	53079.4	29731.4	6803.59
n11246	neg	228.067	8.39925	C10H13N2O2Cl	1	Metoxuron	0	0.341946	5.00603e-07	13648.1	17936.1	20700.3	25682.8	19124.3	22632.7	52503.5	51891.9	57591.5	54408.9	70222	63508.4	19954.1	58354.4	4124.96	7204.85
n12101	neg	228.075	8.07353	C9H12N2O5	3	Deoxyuridine	Nucleotide Metabolism	0.134004	5.41921e-07	2123.87	1901.46	2427.59	2324.88	3440.21	4650.8	21325	19652.4	16630.7	17821.1	23472	26982	2811.47	20980.5	1045.33	3821.26
n1780	neg	228.111	7.58299	C10H16N2O4	2	(S)-ATPA	0	1.20827	0.0274001	2.94002e+06	3710323	3.25135e+06	3.48437e+06	3.80224e+06	4.09045e+06	3.04758e+06	2.7713e+06	2.63628e+06	2410370	3.53047e+06	3.2149e+06	3.54646e+06	2.93515e+06	411562	409114
n7737	neg	229.059	15.2329	C9H11NO6	3	4-(L-Alanin-3-yl)-2-hydroxy-cis,cis-muconate 6-semialdehyde	Amino Acid Metabolism	1.32757	0.0591235	18210.1	15218	21942.4	19745.2	26189.8	30091.1	14156.5	19954.8	12632.7	14998.1	19409	17824.3	21899.4	16495.9	5448.03	2995.15
n9614	negpos	229.168	4.34796	C12H23NO3	1	N-Decanoylglycine	0	7.72107	3.74029e-05	72311.5	73948.8	117790	121721	141946	157029	14218.9	15872.7	15080.7	15472.1	13692.8	14348.2	114124	14780.9	34780.3	830.261
n9390	neg	230.019	14.9754	C5H11O8P	16	D-Ribose 5-phosphate	Carbohydrate Metabolism	1.03933	0.564115	316652	304330	348866	392534	411085	397857	347495	360890	406662	319156	340653	314310	361887	348194	45126.9	33551.1
p9289	pos	232.106	13.4552	C9H16N2O5	5	N2-Succinyl-L-ornithine	Amino Acid Metabolism	0.930932	0.456867	21185.2	27753	25561.5	32503.4	32617.5	35884.9	37128.4	33021	29311.7	26731.4	34864.2	27469.8	29250.9	31421.1	5419.1	4220.06
n10793	neg	234.074	11.9644	C9H14O7	2	trihomocitrate	0	0.0575905	4.27795e-11	3456.63	5504.85	7173.57	6020.49	4563.19	9208.54	97025.4	106802	104842	117067	95332.2	102771	5987.88	103973	2022.37	7805.02
p13165	pos	239.09	13.6809	C19H30N2O12	1	glcNAc-1,6-anhMurNAc	0	0.141068	0.000112426	3216.9	5706.59	6801.44	5267.99	6674.54	3524.33	23476.4	37941.6	46432.9	24033	33806.2	55421.8	5198.63	36852	1532.36	12572.4
n10402	negpos	240.024	16.0088	C6H12N2O4S2	2	L-Cystine	Amino Acid Metabolism	0.0967025	2.46539e-05	6496.34	10198.7	15330.1	12934.9	14141.3	16999.8	89908.4	136410	170148	75525	156881	158090	12683.5	131160	3802.07	39322.6
p10042	pos	241.117	15.5449	C9H15N5O3	2	Tetrahydrobiopterin	Metabolism of Cofactors and Vitamins	3.06019	1.41295e-06	10049.5	9082.89	10370.6	12708.2	11737.6	13818.6	3659.73	4098.54	3131.68	4325.56	3636.88	3292.43	11294.5	3690.8	1781.07	457.022
n5055	neg	242.091	7.313	C10H14N2O5	1	Thymidine	Nucleotide Metabolism	0.725031	2.55473e-05	52393	61195.3	55597	59897.6	53614.6	54269	72440.1	78751.1	72390	71790	83984.6	85405.8	56161.1	77460.3	3574.52	6171.32
n7524	neg	243.086	12.5417	C9H13N3O5	4	gamma-Glutamyl-beta-cyanoalanine	Amino Acid Metabolism	1.60568	0.00107922	128536	121429	175204	166846	170652	170864	77256.4	81991.7	76615.2	109053	124195	112283	155588	96899	23960.1	20731.4
p4850	pos	243.087	12.7225	C23H26N4O8	2	nocardicin C	0	1.39864	0.010742	1.95338e+06	1.78569e+06	2296790	2.51475e+06	2.7775e+06	3.08809e+06	1445135	1823656	1.51383e+06	1.66851e+06	1.97327e+06	1.88289e+06	2.4027e+06	1.71788e+06	493273	210762
n11197	negpos	244.07	16.7514	C9H12N2O6	3	Orotidine(fragment)	0	1.54682	0.0354058	8149.76	13125.3	16210.8	20635.8	23210.4	17561.1	7473.66	8843.95	10851.4	10829.2	11597.4	14337.8	16482.2	10655.6	5375.08	2363.1
n7817	neg	244.07	9.778	C9H12N2O6	3	Uridine	Nucleotide Metabolism	0.492948	9.88731e-06	15214.9	15670.2	23463.1	17160	18578.2	22534.8	38217.9	36025.9	34543.4	33066.9	45581	41029.7	18770.2	38077.5	3495.01	4622.62
n1148	neg	244.07	14.0439	C9H12N2O6	3	Pseudouridine	Nucleotide Metabolism	0.768521	0.19258	861688	981298	2.13789e+06	1.14131e+06	2.51042e+06	2.55515e+06	1.65954e+06	2.40235e+06	2339834	1.68791e+06	2579913	2.58677e+06	1.69796e+06	2209385	788824	426200
n8585	neg	244.179	7.1702	C12H24N2O3	4	N-(6-Aminohexanoyl)-6-aminohexanoate	0	0.626978	0.012222	16466.6	20672.6	11554.5	24239.8	14916.7	22800.3	38577.3	33408.9	31046.4	16791.2	29386.2	27272	18441.7	29413.7	4926.52	7300.87
p5935	posneg	245.149	15.8894	C9H19N5O3	2	beta-Alanyl-L-arginine	Amino Acid Metabolism	1.38987	0.0503196	86891	63022.4	81874	114102	89798.5	106163	52850.1	56258.4	41074	57327.4	94360	87987.7	90308.6	64976.3	18139	21193.4
n9449	neg	245.163	4.48249	C12H23NO4	4	N-(octanoyl)-L-homoserine	0	65.6509	0.000153308	180068	97907.9	226677	245349	277573	385831	3769.86	2901.6	3730.87	2556.36	3916.29	4654.13	235568	3588.19	96487	752.771
n10214	neg	246.051	12.6191	C6H15O8P	3	2-deoxyglucose-6-phosphate	0	1.50601	0.00636563	141197	127063	145322	182414	207310	200877	94025.7	103868	87519.8	111059	124328	145982	167364	111131	33882.2	21408.3
n9894	neg	246.051	13.8859	C6H15O8P	3	Glycerophosphoglycerol	0	10.1752	0.000386079	90757.4	111658	238400	149029	251670	271509	21255.5	13643.9	7146.48	14585.1	33211.9	19543.5	185504	18231	77888.8	8860
n11007	neg	246.085	13.9439	C9H14N2O6	2	5-6-Dihydrouridine	0	1.27081	0.305089	33085	40888.7	53293.7	48185.1	84273.9	93577	40846.1	42726.9	25352.2	43463	66304.4	59322.2	58883.9	46335.8	24427	14554.2
n9646	neg	247.052	4.9004	C12H10ClN3O	1	CPPU	0	0.536573	0.000171992	128883	139197	146629	150517	144235	140182	308550	344199	245055	212703	244141	228813	141607	263910	7499.85	51067.3
p10172	pos	247.069	16.993	C9H13NO7	1	N-Succinyl-L-glutamate	Amino Acid Metabolism	1.57866	0.00144052	8337.94	8759.42	10664.7	9875.14	13548.8	11659.3	6018.59	7528.35	5314.19	6620.52	7910.89	6416.68	10474.2	6634.87	1936.85	958.993
n8241	neg	247.069	14.207	C9H13NO7	1	N-Succinyl-L-glutamate	Amino Acid Metabolism	1.55485	0.00191305	25437	28661	28030.6	35319	38050.2	39415.4	19824.3	19354.4	21629.7	15817.5	26177.4	22554.5	32485.5	20893	5851.04	3478.44
n1275	neg	247.949	17.0492	C3H6O9P2	1	Cyclic 2,3-bisphospho-D-glycerate	Carbohydrate Metabolism	0.745273	0.000869353	527900	623194	623384	710812	745461	840215	902541	888903	858664	875396	1.00074e+06	936142	678494	910397	109960	51477.2
n209	negpos	248.056	14.8494	C8H13N2O5P	1	Pyridoxamine phosphate	Metabolism of Cofactors and Vitamins	0.0250807	1.21313e-09	13920.7	14922.8	13820.9	16770.4	17942	25285.8	626687	635132	617916	722118	673815	817628	17110.4	682216	4322.62	76725.5
p10833	pos	251.1	13.8666	C9H17NO7	1	Muramic acid	0	0.798063	0.00203264	47596.4	46019.1	47601.4	35337.4	50090.4	43548.5	50689	59516.2	51576	61112.9	57580.1	58087	45032.2	56426.9	5213.95	4290.53
p13535	pos	251.116	4.65625	C13H17NO4	1	Ac-Tyr-OEt	0	0.512466	0.0440454	5328.47	7835.98	10488.2	11027	23492.4	27600	10990.7	31785.1	31685.9	19216.9	43428.3	30264.3	14295.3	27895.2	9043.28	11291.3
n10580	neg	254.04	15.8244	C7H14N2O4S2	1	Cysteine:Homocysteine disulfide	0	0	8.46692e-07	0	0	0	0	0	0	81999.7	103651	98980.1	83805.9	146424	118691	0	105592	0	24155.9
p11641	pos	254.09	22.8447	C11H14N2O5	4	N-Ribosylnicotinamide	Metabolism of Cofactors and Vitamins	0.0600839	3.88313e-06	5263.17	5895.87	7011.84	6882.83	8810.31	9151.03	132492	148191	93048.9	71020.7	138906	132257	7169.17	119319	1548.03	30268.9
p1	pos	257.103	14.1714	C8H20NO6P	1	sn-glycero-3-Phosphocholine	Lipid Metabolism	0.180268	4.24317e-10	24709168	27463020	33325182	30215708	31585360	30925558	155338288	162274944	156373968	151159504	179910048	183604320	2.9704e+07	1.64777e+08	3.11053e+06	1.36739e+07
n10448	neg	257.199	4.10115	C14H27NO3	1	N-Lauroylglycine	0	5.96741	0.0019347	81388.6	24716	69761.3	119286	54042	126075	10405.9	12057.7	16558.1	14066.3	13317.4	13238.7	79211.5	13274	38728.5	2055.29
n3403	negpos	258.086	13.7508	C10H14N2O6	3	(1-Ribosylimidazole)-4-acetate	Amino Acid Metabolism	0.575256	1.38081e-05	1.13835e+06	1.15992e+06	1.2839e+06	1.458e+06	1.53126e+06	1.68703e+06	2.09691e+06	2.34266e+06	2.26321e+06	2318984	2.66375e+06	2.6706e+06	1.37641e+06	2392687	218731	229300
n5171	negpos	259.046	15.1565	C6H14NO8P	8	D-Glucosamine 6-phosphate	Amino Acid Metabolism	INF	8.45728e-07	2491.45	2394.56	3413.82	3444.42	4425.38	3502.88	0	0	0	0	0	0	3278.75	0	749.976	0
n7211	neg	260.03	15.9566	C6H13O9P	46	D-Glucose 6-phosphate	Carbohydrate Metabolism	1.44928	0.0104056	1.08629e+06	934264	1.15044e+06	1373769	1.39024e+06	1.65187e+06	736224	797384	769956	770807	1.04319e+06	1.11736e+06	1.26448e+06	872487	257538	163806
p6372	posneg	264.105	19.5796	C12H16N4OS	1	Thiamin	Metabolism of Cofactors and Vitamins	0.178013	3.05409e-05	248073	246913	318325	255418	321081	363358	2.02721e+06	1.94755e+06	1.12384e+06	991834	1.93761e+06	1.82054e+06	292195	1.64143e+06	48848.7	458740
n11345	neg	265.132	4.64556	C14H19NO4	2	N(alpha)-Benzyloxycarbonyl-L-leucine	0	8.6092	0.000196373	27679.1	21330.3	34718.9	41229.4	49256.4	62418.1	4656.79	5612.65	4330.84	3559.29	4022.1	5304.33	39438.7	4581	14940.7	776.157
n9818	negpos	265.959	17.3964	C3H8O10P2	3	2,3-Bisphospho-D-glycerate	Carbohydrate Metabolism	3.48655	0.0201774	45668.8	58559.9	109791	228555	213595	286402	51095.1	40493.6	47190.1	43628	48226	39712	157095	45057.5	99379.6	4527.41
p5451	pos	266.101	10.5545	C11H14N4O4	1	8-Oxodeoxycoformycin	0	1.7201	4.90925e-05	710114	816138	704476	713638	967659	813244	430075	434219	491565	538539	489093	363591	787545	457847	102252	61381.3
p2303	pos	267.097	8.82809	C10H13N5O4	3	Adenosine	Nucleotide Metabolism	0.442521	5.94988e-05	166870	76828	94920.5	77320.9	128062	188057	246444	236856	278115	277380	324720	290777	122010	275715	47294	31634.6
p9562	posneg	268.081	10.6419	C10H12N4O5	3	Inosine	Nucleotide Metabolism	5.16923	1.34537e-07	468736	334847	458653	389328	512023	397194	85803.1	82010.7	92209.7	81709	74946.6	78710.4	426797	82564.9	64454.8	5957.24
n11171	neg	271.106	9.5042	C12H17NO6	1	Deidaclin	0	0.621139	0.512779	16630.8	22532.5	18400.2	33123.1	4548.24	5262.41	65075	6560.34	3231.95	79108.6	4154.68	3664.53	16749.5	26965.9	10817.6	35253.8
n9389	neg	275.101	12.856	C11H17NO7	3	Cardiospermin	0	0.210137	0.0304205	5379.19	13577.2	37485.8	15672.3	109337	122571	23386.2	307046	281174	19673.9	414365	401136	50670.5	241130	51840.9	177773
n8614	neg	276.025	17.2287	C6H13O10P	2	6-Phospho-D-gluconate	Carbohydrate Metabolism	1.39466	0.0292944	18342.8	20031.5	17121.6	15193.4	19547.3	17528.9	14187.7	19012.4	16874.7	8824.35	10839.6	7531.27	17960.9	12878.3	1760.67	4571.52
p3388	posneg	276.132	15.428	C11H20N2O6	1	N6-(L-1,3-Dicarboxypropyl)-L-lysine	Amino Acid Metabolism	1.34572	0.0078712	47771.6	41784.3	62679.1	44586.3	60395.8	59352.2	33859.8	38775.6	41604.6	35017.4	45213	40770.3	52761.5	39206.8	9080.88	4256.67
p9764	posneg	278.127	8.19961	C14H18N2O4	3	alpha-Ribazole	Metabolism of Cofactors and Vitamins	1.86023	2.40518e-05	319270	319393	363690	380567	440504	406591	180898	190828	169949	181080	246644	229383	371669	199797	48123.1	30818.3
p13896	pos	282.096	8.1666	C11H14N4O5	3	8-Oxocoformycin	0	0.523139	3.11877e-05	19231.3	18351.5	12443.3	13103.9	13765.8	17085.5	26533.1	27463.2	26097.5	30224.2	34738.1	34592.7	15663.5	29941.5	2915.44	3930.82
n9075	negpos	283.092	12.2211	C10H13N5O5	5	Guanosine	Nucleotide Metabolism	0.115902	1.87454e-10	0	2982.25	3044.39	3887.08	3508.02	2603.28	20715.5	22528.9	23853.1	24475.7	22704	23986.4	2670.84	23043.9	1382.36	1370.79
n8179	negpos	290.041	15.9092	C7H15O10P	6	D-Sedoheptulose 7-phosphate	Carbohydrate Metabolism	0.655557	3.9325e-05	215348	191404	201124	234500	243037	287871	355338	329499	338158	334532	394966	342344	228881	349139	34842.3	24101.4
p1879	posneg	297.09	7.30668	C11H15N5O3S	2	5'-Methylthioadenosine	Amino Acid Metabolism	0.464298	7.16632e-05	417596	566067	607534	808309	872086	1.00129e+06	1.25415e+06	1.27613e+06	1.52004e+06	1.73021e+06	1.7191e+06	1.70326e+06	712147	1.53382e+06	217933	222001
p11826	pos	301.056	14.7996	C8H16NO9P	9	N-Acetyl-D-glucosamine 6-phosphate	Amino Acid Metabolism	2.99651	0.000233187	60242.5	71253.2	86725.2	85679.9	115474	130331	31328.1	32876	29528.9	24441.4	34549.8	30724.9	91617.7	30574.8	26556.3	3475.59
n8803	neg	304.091	13.6278	C11H16N2O8	1	N-Acetyl-aspartyl-glutamate	0	0.539961	0.00110033	227026	184873	289218	242455	394998	413160	394014	561425	570578	454329	643668	620163	291955	540696	93218.7	97175.7
n9379	neg	304.127	15.1198	C12H20N2O7	1	2'-Deoxymugineic acid	0	0.0856436	1.61795e-09	29224	21327.9	26241.9	25278.6	41863.9	40623.9	329294	317117	337490	385397	368487	417193	30760	359163	8513.25	38137.6
n8710	negpos	308.159	20.9367	C12H24N2O7	2	Fructoselysine	0	0.307578	2.32574e-07	22380.6	23625.2	24577.9	25163.3	27269.2	29252.8	72408	84972.6	80478.7	68563.7	90382.9	98251.6	25378.2	82509.6	2503.34	11104.2
n4503	both	309.106	5.42263	C11H19NO9	5	N-Acetylneuraminate	Carbohydrate Metabolism	0.14994	0.000145494	10411.3	8737.16	10149	3607.84			40223.4	56133.3	65166.6	57932.7			8226.33	54864	3165.55	10512.2
n10953	neg	314.112	10.9858	C14H14N6O3	2	Dihydropteroate	Metabolism of Cofactors and Vitamins	1.30816	0.0229486	14338.5	14372.9	18192.8	20376.8	19212.4	17417.1	9516.67	12181.3	11779.4	13224.9	17204.5	15525.7	17318.4	13238.7	2500.84	2758.95
n1554	neg	316.128	9.86533	C14H16N6O3	1	tetrahydropteroate	0	1.44031	0.0218033	2.73353e+06	2.83821e+06	2.7999e+06	3.96077e+06	4044398	4719573	2.0822e+06	2106467	2.02878e+06	2307907	3.07746e+06	3044325	3.51606e+06	2.44119e+06	837863	489361
n6252	negpos	323.052	15.1509	C9H14N3O8P	3	CMP	Nucleotide Metabolism	0.41677	0.000116292	5622.53	5430.44	4885.62	4368.15	5501.59	10445.5	13466.5	13787.4	15950.6	10327.5	17807.3	15648.2	6042.3	14497.9	2207.78	2582.49
n6466	negpos	324.036	14.1945	C9H13N2O9P	4	UMP	Nucleotide Metabolism	1.01024	0.963071	25115.3	28068.3	28783.4	31773	50532.8	72273.6	27831.8	47121.7	29444.7	38995.5	40176.4	50578.8	39424.4	39024.8	18482.2	9137.21
n8981	neg	325.101	14.3628	C11H19NO10	1	N-Glycoloyl-neuraminate	Carbohydrate Metabolism	0.0723093	3.23212e-11	34491.3	30639.6	34744.9	32303.1	40428.9	41535.9	512939	551520	500929	454418	482211	459483	35690.6	493583	4380.41	36363.1
n10324	neg	334.067	15.8371	C9H19O11P	4	sn-glycero-3-Phospho-1-inositol	0	4.40596	3.56189e-07	136158	125470	149796	181359	172262	183609	28268.6	33382.1	30837	33987.8	44412.2	44423.5	158109	35885.2	24525.1	6913.4
p12484	pos	335.159	5.11855	C15H21N5O4	1	Isopentenyl adenosine	Biosynthesis of Secondary Metabolites	0.122872	5.9604e-09	5854.77	7064.16	8943.46	8774.09	9852.36	11209.3	64854	74072.3	81701.8	58006.8	69400	72711.6	8616.35	70124.4	1919.29	8141.92
n9820	negpos	339.996	17.4162	C6H14O12P2	14	D-Fructose 1,6-bisphosphate	Energy Metabolism	1.74853	0.010222	118239	182868	206924	274874	284869	257366	97352.6	106052	81868	144878	166500	161209	220857	126310	64056.3	35782.6
n6810	neg	342.117	14.8362	C12H22O11	42	Sucrose	Carbohydrate Metabolism	6.27693	8.48133e-09	189481	217825	220818	223767	236819	270597	37307.7	35952.4	37862.3	30844.2	33067.3	41522.2	226551	36092.7	26595	3763.14
n9689	neg	343.096	7.3129	C20H13N3O3	1	violacein	0	0.614056	0.0102049	94578.5	124901	117551	161778	174270	225484	164534	226502	235901	229074	276673	330638	149760	243887	47285.8	55647.1
p4233	posneg	344.071	13.9118	C12H17N4O4PS	1	Thiamin monophosphate	Metabolism of Cofactors and Vitamins	0.0163077	3.12296e-06	6699.6	2633.98	3785.43	1909.31	5629.42	10062.9	228449	310966	257235	260948	404858	421357	5120.11	313969	3015.19	81419.5
n7521	negpos	347.064	12.5798	C10H14N5O7P	7	dGMP	Nucleotide Metabolism	0.5153	0.00211809	8111.41	6653.53	7489.43	11609.4	11149.8	14276.2	15793.9	22383.3	25730.4	12419.5	19435.2	19296.5	9881.63	19176.5	2938.8	4699.32
n1129	negpos	348.047	14.7483	C10H13N4O8P	3	IMP	Nucleotide Metabolism	4.96772	4.34523e-05	56755.5	28070.1	26536	40029.6	42697	38583.6	9006.83	7029.75	7656.63	8206.98	6363.59	8572.97	38778.6	7806.13	10997.1	989.594
n1147	neg	352.065	14.0715	C12H16O12	2	4-(4-Deoxy-alpha-D-gluc-4-enuronosyl)-D-galacturonate	Carbohydrate Metabolism	45.5023	0.086235	2.70585e+06	1.04552e+06	33167.6	1.38536e+06	0	0	50839.2	0	0	62779.1	0	0	861649	18936.4	1.08447e+06	29578.1
n11288	negpos	353.232	4.49499	C20H33O5	2	13,14-Dihydro- lipoxin A4	0	1.10147	0.320237	9792.68	10799.4	14715.8	14765.2	16074.2	14502.5	11390.4	11145.5	10460.9	12642.4	14160.4	13420.8	13441.6	12203.4	2519.02	1436.75
n9197	neg	353.976	16.9062	C6H12O13P2	1	2-carboxy-3-keto-D-arabinitol-1,5-bisphosphate	0	0.476087	0.000424216	214194	208776	150566	128389	166472	135065	483059	390433	364745	294255	309406	265826	167243	351287	36750.8	79230.7
n11379	neg	358.097	10.1838	C11H23N2O7PS	1	Pantetheine 4'-phosphate	Metabolism of Cofactors and Vitamins	1.64074	0.294339	61154.2	27051.6	18856.6	22482.3	18011	0	21798.9	13276.8	11714.3	24906.3	7761.22	10474.7	24592.6	14988.7	20140.8	6797.08
n7721	negpos	363.058	15.2176	C10H14N5O8P	5	Guanosine 3'-phosphate	Nucleotide Metabolism	3.36949	8.27623e-05	14426.4	14876.7	14292.1	18471.4	21131.2	26690.6	4816.39	4857.57	5640.78	5503.91	6494.56	5299.6	18314.7	5435.47	4924.1	617.12
n11189	neg	364.149	8.92201	C14H24N2O9	1	N-Acetylmuramoyl-Ala	Glycan Biosynthesis and Metabolism	3.09651	0.00424597	7366.61	10137.7	12346.7	17322.4	16488.6	25562.3	3888.01	4251.66	4552.52	2632.11	7984.88	5505.26	14870.7	4802.41	6450.14	1818.47
p15029	pos	365.132	17.3783	C14H23NO10	2	2-(acetylamino)-1-5-anhydro-2-deoxy-3-O-b-D-galactopyranosyl-D-arabino-Hex-1-enitol	0	49.6937	1.05813e-09	10982.6	10828.2	13349.8	11584.5	13793.3	13229.1	545.072	0	0	0	939.371	0	12294.6	247.407	1312.16	403.053
n10805	neg	370.007	17.7461	C7H16O13P2	3	D-Sedoheptulose 1,7-bisphosphate	Energy Metabolism	0.424479	4.55843e-06	23794.9	32758.8	42711.4	45475.3	54560	53334.4	111784	85840.3	92684.6	93348.3	102725	108783	42105.8	99194.1	11963	10176.3
n10626	negpos	372.546	16.5981	C21H30N7O17P3	1	NADPH	Energy Metabolism	1.14672	0.719278	54211.6	62312.9	52650.3	102019	73796.7	66497.6	110129	40941.3	51547.4	141529	0	14691.8	68581.4	59806.4	18161.5	55221.7
p11031	posneg	376.138	8.38126	C17H20N4O6	2	Riboflavin	Metabolism of Cofactors and Vitamins	1.37916	0.0947936	201032	108870	133561	175037	99253.4	100975	137732	68262.4	82409.2	121058	88366.4	95813.7	136455	98940.4	42592.9	25807
p8688	posneg	384.122	13.2065	C14H20N6O5S	2	S-Adenosyl-L-homocysteine	Amino Acid Metabolism	0.181682	2.87402e-07	26353.3	20221.5	24605.3	28489.3	32106.8	35040.8	131123	148645	140968	130525	190924	175997	27802.8	153030	5313.86	24958.1
p9010	posneg	398.137	15.8991	C15H22N6O5S	1	S-Adenosyl-L-methionine	Amino Acid Metabolism	0.498653	2.24269e-06	252297	297415	299984	348913	309424	379357	629741	715998	607351	526278	690648	614960	314565	630829	44245.3	67182
n12347	neg	400.107	8.94229	C13H25N2O8PS	1	S-Acetylphosphopantetheine	0	1.37174	0.178469	14388.5	9634.59	10798.2	11808.6	13230.3	22410.7	7807.33	7588.15	6677.31	7132.09	16937.1	13833.4	13711.8	9995.9	4584.64	4306
n6040	neg	404.003	16.0026	C9H14N2O12P2	1	UDP	Nucleotide Metabolism	1.90086	1.44823e-06	729176	707634	724439	774237	870536	821347	445233	366380	320893	372245	449287	480315	771228	405725	63851	61461.5
n10946	neg	408.229	4.53436	C19H37O7P	2	Palmitoylglycerone phosphate	0	0.324611	0.173717	10065.1	11714.5	12346.7	9597.7	11770.2	14499.7	10590	9490.23	8447.54	12709.2	100057	74330.1	11665.7	35937.3	1751.98	40552.4
n7826	negpos	427.03	14.6926	C10H15N5O10P2	6	ADP	Energy Metabolism	1.01232	0.908945	873613	832912	1014684	1061394	1.26498e+06	1364266	1.04047e+06	955843	841628	978619	1.29183e+06	1.22541e+06	1.06864e+06	1.05563e+06	210956	171190
n9199	neg	428.013	16.8948	C10H14N4O11P2	2	IDP	Nucleotide Metabolism	0.290337	8.98066e-10	46385.7	51377.4	42240.6	54445.9	63916.3	57153.9	162523	190442	174094	179076	183872	196731	52586.6	181123	7741.2	12145.5
n9482	negpos	443.025	17.7683	C10H15N5O11P2	1	GDP	Nucleotide Metabolism	1.10615	0.238034	282758	304148	298185	324514	380114	371657	317884	263592	227635	281095	336311	346644	326896	295527	40326.7	46072.9
n709	neg	445.17	13.1856	C19H23N7O6	1	Tetrahydrofolate	Amino Acid Metabolism	0.65199	0.0272589	11252	9255.7	14269.1	14306.1	15151.2	12157.4	11144.2	22146.2	15124.9	17559.1	27628	23564.2	12731.9	19527.8	2249.36	6038.37
n6043	negpos	446.061	16.0226	C11H20N4O11P2	1	CDP-ethanolamine	Lipid Metabolism	0.0662845	1.73215e-10	20600.7	36426.5	27133.3	29231	17642.4	19979.3	353188	391155	345048	368038	384545	436284	25168.9	379710	7092.85	32851.6
n11220	neg	463.11	15.2134	C14H26NO14P	2	Lysosomal-enzyme N-acetyl-D-glucosaminyl-phospho-D-mannose	0	19.9346	3.9229e-09	56292.4	56169.4	60452.3	62462.3	74551.1	71080.1	0	3853.1	4164.79	2991.9	4126.04	3977	63501.3	3185.47	7689.46	1618.68
n9965	neg	481.99	15.4129	C10H17N2O14P3	1	dTTP	Nucleotide Metabolism	1.09894	0.546742	72465	126895	141189	125967	71549.9	61442.1	94258.6	86511.5	86563.5	89215.4	91978.4	97007.7	99918	90922.5	35066.8	4257.85
n9394	negpos	482.985	17.5653	C9H16N3O14P3	1	CTP	Nucleotide Metabolism	0.368523	3.51774e-05	82482.5	129092	116493	135592	115616	132634	321912	327233	222277	273720	410521	376128	118652	321965	19563.1	67924.7
n1273	neg	483.969	17.1042	C9H15N2O15P3	1	UTP	Nucleotide Metabolism	1.40514	0.000300266	2.84695e+06	3.2958e+06	3.44065e+06	3673718	3.45336e+06	4.02306e+06	2.39836e+06	2395588	2211637	2.28697e+06	2792715	2.67023e+06	3.45559e+06	2.45925e+06	391358	225593
n12224	negpos	486.207	22.4814	C18H34N2O13	1	Glucosylgalactosylhydroxylysine	0	0	1.91474e-08	0	0	0	0	0	0	19464.4	19503.6	18858.3	16082.8	21278.2	25360.1	0	20091.2	0	3082.07
p15057	pos	488.107	15.1079	C14H26N4O11P2	1	CDP-choline	Lipid Metabolism	1.52364	0.020436	6799.23	6327.45	8038.14	11290.3	10815.4	13215.7	5233.62	6424.72	5436.72	5908.83	7391.9	6677.34	9414.36	6178.85	2763.84	812.103
n4078	negpos	506.996	15.7804	C10H16N5O13P3	4	ATP	Energy Metabolism	0.926162	0.305306	4.50323e+06	4563181	5.36046e+06	5.25516e+06	6.02095e+06	6.30057e+06	5.98795e+06	5.53819e+06	5033602	5124766	6.48748e+06	6.38304e+06	5.33392e+06	5759172	734496	624459
n8150	negpos	522.991	18.4531	C10H16N5O14P3	6	GTP	Nucleotide Metabolism	1.15573	0.165118	723701	834965	905812	912983	931478	1.11803e+06	795711	658057	627629	686696	973661	953959	904496	782619	129554	151502
n8178	neg	536.045	15.9182	C14H22N2O16P2	4	UDP-D-xylose	Carbohydrate Metabolism	2.03005	1.21666e-06	805879	892790	1.11072e+06	911605	948505	993175	398126	479797	521268	482003	412047	496181	943780	464904	102941	48831.4
n6039	neg	566.056	16.0246	C15H24N2O17P2	3	UDP-glucose	Carbohydrate Metabolism	1.4632	4.23597e-06	1.29806e+06	1.22609e+06	1276523	1.41266e+06	1.21774e+06	1.42899e+06	855726	885946	864458	826249	924632	1.01482e+06	1310010	895305	91116.7	67108.3
n10121	neg	580.035	18.5615	C15H22N2O18P2	3	UDP-glucuronate	Carbohydrate Metabolism	0.0884278	2.28805e-08	11365.1	18974	18213.3	13751.6	21303.8	18901	226465	168013	181401	179892	229250	174214	17084.8	193206	3735.41	27266.4
n10803	negpos	605.078	17.7905	C16H25N5O16P2	7	GDP-mannose	Carbohydrate Metabolism	1.51021	0.0060358	66563	71561.1	87953	95130.2	115586	108889	49021.7	56249.9	55739.7	58454.8	66783.4	75080.2	90947	60221.6	19625.6	9254.78
n5980	negpos	607.082	14.8817	C17H27N3O17P2	3	UDP-N-acetyl-D-glucosamine	Carbohydrate Metabolism	3.99474	1.71682e-07	2.02791e+06	2218117	2.4445e+06	2.4314e+06	2.92599e+06	2.86848e+06	637168	731565	613563	534696	613417	603604	2.48607e+06	622335	353889	63779.5
n5014	negpos	663.11	13.9337	C21H27N7O14P2	1	NAD+	Energy Metabolism	0.656049	0.000186564	1.9047e+06	1.98745e+06	2.31125e+06	2614434	2666838	3.04534e+06	3246757	3.69054e+06	3.61474e+06	3.48856e+06	4.09899e+06	4.00816e+06	2.42167e+06	3.69129e+06	436860	319750
n10285	neg	666.222	17.0211	C24H42O21	14	Glycogen	Carbohydrate Metabolism	INF	2.48579e-07	159337	115235	120912	155098	133565	194207	0	0	0	0	0	0	146392	0	29374	0
n8901	negpos	743.076	16.3118	C21H28N7O17P3	1	NADP+	Energy Metabolism	0.219416	5.34836e-07	73074.4	75540.8	113058	91629	123134	159154	495058	495179	413786	375418	568018	549279	105932	482790	32824	75204.8
n7867	negpos	767.115	13.3019	C21H36N7O16P3S	1	CoA	Carbohydrate Metabolism	0.62006	0.197063	186600	96579	95343.8	103768	68335.2	45085.8	231117	100465	102522	325872	95646.3	105110	99285.3	160122	48088	96512.9
n9672	negpos	785.156	11.4159	C27H33N9O15P2	1	FAD	Metabolism of Cofactors and Vitamins	2.7455	7.05054e-06	81689	91583.9	114429	135431	121305	117341	39055.4	35197	38869.1	45976.7	41684.5	40258.7	110297	40173.6	19940.9	3568.89
Key:
Identification of metabolites			102		Metabolite onfirmed by comparison of retention time with authentic standards
			3		Metabolite confirmed by MS/MS analysis
			2		Putative identification of metabolite by MS/MS
			225		Putative identification of metabolite by predicted retention time only
Fold-change in peak identity			17		> 2-fold, < 3-fold
(Confirmed ID only)			7		> 3-fold, < 4-fold
			38*		> 4-fold
			* This total includes alliin and allylcysteine which can be produced when media is incubated without cells. They may not be metabolic products.
