# Supplementary material for: Metabolomic profiling and stable isotope labelling of Trichomonas vaginalis and Tritrichomonas foetus reveal major differences in amino acid metabolism including the production of 2-hydroxyisocaproic acid, cystathionine and S-methylcysteine
Source: PLoS One. 2017 Dec 21;12(12):e0189072. doi: 10.1371/journal.pone.0189072 (PMC5739422; doi:10.1371/journal.pone.0189072)
Supplement: S3 Table — (XLSX) [file pone.0189072.s003.xlsx]

## Sheet: S3 Table
PeakID	Polarity	Column	Mass	RT	FORMULA	Isomers	Putative metabolite	Map	Tvag /Medium	P	Tfoe /Medium	P	Tvag /Tfoe	P	13_complete	14_complete	15_complete	16_complete	17_complete	18_complete	19_vagSPT	20_vagSPT	21_vagSPT	22_vagSPT	23_vagSPT	24_vagSPT	25_foeSPT	26_foeSPT	27_foeSPT	28_foeSPT	29_foeSPT	30_foeSPT	Mean Complete Medium	Mean Tvag Spent Medium	Mean Tfoe Spent Medium	SD Complete Medium	SD Tvag Spent Medium	SD Tfoe Spent Medium
p8591	pos	pHILLIC	75.0321	15.2194	C2H5NO2	3	Glycine	Amino Acid Metabolism	1.03641	0.372474	0.997883	0.948674	1.0386	0.190837	751582	658180	629191	649868	635970	619275	748407	664569	645951	685672	701770	641281	668110	646670	663995	678999	626913	651030	657344	681275	655953	48241	40180.7	18424.6
p7391	pos	pHILLIC	75.0685	20.8198	C3H9NO	6	(R)-1-Aminopropan-2-ol	Amino Acid Metabolism	17.9335	8.60951e-10	16.012	2.21383e-12	1.12001	0.0462068	45558.6	29662.1	28103.4	30103.8	28037.9	22666.2	619761	515308	509760	503481	627932	525884	496813	443579	495561	488249	527195	496917	30688.7	550354	491386	7753.47	57458.9	27037.5
n10829	neg	pHILLIC	77.0191	7.02416	C6H6N2O3	2	Imidazol-5-yl-pyruvate	Amino Acid Metabolism	0.984462	0.315358	0.994964	0.858234	0.989445	0.720722	93150.3	94383	90307.9	90641.4	91955.9	95249.1	91296.4	95023.8	87907.2	89705.5	89606.2	93514.1	102632	94235.4	89588.8	86738.5	87240.8	92453.8	92614.6	91175.5	92148.2	2000.14	2668.26	5903.43
p13977	pos	pHILLIC	83.0735	12.2651	C5H9N	4	Piperideine	Amino Acid Metabolism	13.0128	2.73189e-11	1.3582	0.00029878	9.58093	4.0314e-11	127710	128171	130864	110707	124701	112265	1.56897e+06	1443596	1.5346e+06	1.5476e+06	1.73058e+06	1.73149e+06	156229	139125	172011	161930	190025	178166	122403	1.59281e+06	166248	8693.6	115308	17862.2
p3120	pos	pHILLIC	85.0527	9.3506	C4H7NO	2	Acetone cyanohydrin	0	1.14384	0.0689318	1.07624	0.296136	1.06281	0.308318	27297.1	37491.1	39114	31009	31347.4	33577.1	36149.8	39017.6	36599.5	38058.7	44815.3	33938.9	29822	34241.2	36712.2	39337	39141.4	35818.1	33305.9	38096.6	35845.3	4394.11	3723.11	3540.13
p13071	pos	pHILLIC	85.0892	10.7788	C5H11N	1	Piperidine	0	1.04813	0.0160753	1.02124	0.249877	1.02633	0.267558	40240308	40029192	41030740	39490960	40214032	39854372	41490288	42386584	44810980	40308520	42354168	41100820	38925884	41998276	43333164	41715476	39866700	40135136	4.01433e+07	4.20752e+07	4.09958e+07	514589	1.55383e+06	1.63011e+06
p1252	pos	pHILLIC	86.0366	11.6635	C4H6O2	7	Diacetyl	Carbohydrate Metabolism	1.05057	0.546793	1.06254	0.456982	0.988735	0.861226	159958	136650	151335	107432	110356	127552	136610	152452	145661	111556	152296	134820	138639	134083	152274	113880	151775	152240	132214	138899	140482	21301	15351.7	15211
n1524	neg	pHILLIC	87.0321	15.0358	C3H5NO2	3	2-Aminoacrylate	Amino Acid Metabolism	1.00483	0.867414	1.02332	0.282808	0.981935	0.56607	450049	461969	470075	440176	443489	441128	452304	440224	453558	426153	508140	439588	467729	438215	490746	454912	472067	446340	451148	453328	461668	12296.2	28651.3	19084.3
p9567	pos	C18AR	88.0159	7.74612	C3H4O3	3	Pyruvate	Carbohydrate Metabolism	1.02817	0.589488	1.12951	0.0579671	0.910287	0.0593861	2.07215e+06	1.9912e+06	1.99469e+06	1.69861e+06			1.96696e+06	2.07348e+06	2.06863e+06	1.86611e+06			2152081	2.01549e+06	2.33109e+06	2.26251e+06			1.93916e+06	1.9938e+06	2.19029e+06	164665	98272.1	137907
n1309	neg	pHILLIC	88.016	13.9061	C3H4O3	3	3-Oxopropanoate	Carbohydrate Metabolism	0.968946	0.159096	1.00319	0.906074	0.965862	0.225437	536302	525161	555545	500849	518047	534849	541547	502311	506227	509840	524886	487478	502964	544528	574860	531525	495982	531018	528459	512048	530146	18534.3	18827.1	28687.6
n6728	neg	pHILLIC	88.0523	7.45472	C4H8O2	8	Butanoic acid	Carbohydrate Metabolism	0.963262	0.935744	1.2183	0.622998	0.790659	0.558152	746832	645571	152644	539468	95207.7	96625.2	647245	646772	96997.8	580100	147793	73812.1	686601	680016	655981	151864	110219	488600	379391	365453	462213	297866	286048	266926
n8651	neg	C18AR	88.1	4.57386	C4H12N2	1	Putrescine	Amino Acid Metabolism	1.74192	0.0969589	4.79101	0.00819132	0.363582	0.0157918	5570	7360	4430	5.85			8720	7250	6430	7850			19000	11800	30900	21500			4341.46	7562.5	20800	3131.89	966.553	7889.66
C18AR	pos	pHILLIC	89.0477	14.3887	C3H7NO2	9	L-Alanine	Amino Acid Metabolism	1.16348	7.23047e-05	0.998746	0.95605	1.16494	0.000192348	13730743	13488982	12620563	12945637	13399404	13261903	16417451	14972984	14875384	14549355	15894557	15725525	13892082	12767675	13319193	13191169	13827399	12350062	1.32412e+07	15405876	1.32246e+07	399763	716479	598759
p1677	posneg	pHILLIC	89.0841	16.3336	C4H11NO	1	N-dimethylethanolamine	0	3.55162	4.23328e-10	1.11956	0.0114977	3.17233	5.35697e-10	58834.5	64964	61796.5	54951.4	66692.4	56115.7	235853	209798	197261	205866	231925	209795	71734.4	66795.4	69123.9	70704.6	64223.8	64216.8	60559.1	215083	67799.8	4747.96	15319.9	3234.37
p6706	pos	pHILLIC	89.9953	17.2634	C2H2O4	1	Oxalate	Carbohydrate Metabolism	0.862917	0.000906057	0.935126	0.0153962	0.922782	0.0063889	13058896	11748460	11576794	11218797	12007870	11793867	10649994	9740733	9836541	10252051	11254793	9882221	11279179	10831864	11159573	11306037	11094115	11101603	1.19008e+07	1.02694e+07	1.11287e+07	625684	588713	170345
n2059	neg	pHILLIC	98.048	8.99237	C4H6N2O	1	Imidazole-4-methanol	0	4.00515	4.29467e-10	3.19895	2.35789e-09	1.25202	0.000506847	15592.4	17221.8	13028.9	15392.7	14079.8	15468.1	59687.5	53686.5	59547	63940.2	66917.3	59824.1	53364.6	42181.6	48408.1	46589.3	51168.5	48700.6	15130.6	60600.4	48402.1	1434.6	4503.47	3856.13
p8561	pos	pHILLIC	101.048	7.68319	C4H7NO2	5	2-Aminobutan-4-olide	0	1.05388	0.588947	1.0773	0.445911	0.97826	0.800234	6339.48	6769.96	9374.27	6641.87	8928.51	9072.15	6086.72	7901.57	8298.89	9131.67	8768.34	9478.39	7529.59	7396.23	9788.31	8842.06	9971.7	7241.41	7854.38	8277.6	8461.55	1406.26	1212.76	1239.18
p3747	pos	pHILLIC	102.032	7.34679	C4H6O3	8	2-Oxobutanoate	Amino Acid Metabolism	0.996611	0.961541	1.07534	0.379974	0.926785	0.393942	501442	480282	432514	405020	378226	442686	454778	524321	455628	380141	450715	365638	597352	482819	430303	422461	390414	515738	440028	438537	473181	45827.1	57943.7	75609.2
n5045	neg	pHILLIC	102.068	7.28476	C5H10O2	9	Pentanoate	Lipids: Fatty Acyls	1.24521	0.00236881	1.17275	0.088169	1.06179	0.504643	441584	414799	399692	443338	417100	382027	580032	459016	467949	473240	568382	562581	654411	423836	526083	422174	436653	466995	416423	518534	488359	23763.8	57201.2	90188.7
n8795	neg	pHILLIC	103.063	13.3408	C4H9NO2	15	N,N-Dimethylglycine	Amino Acid Metabolism	1.55532	2.48997e-08	1.06526	0.0807104	1.46004	7.11991e-08	461313	437151	451638	420891	388795	430389	698019	666305	711272	648284	640256	664423	481552	458343	496333	443221	430737	449030	431696	671427	459869	25548.2	27846.9	24679.5
p4490	pos	pHILLIC	103.063	14.9531	C4H9NO2	15	4-Aminobutanoate	Amino Acid Metabolism	1.02358	0.506184	0.96418	0.257024	1.06161	0.00933791	10175486	9451136	8822418	9288860	9018358	8214962	10053797	9542512	9113199	9425678	9199795	8932655	8885272	8948984	8981883	8733965	8777505	8674531	9161870	9.37794e+06	8833690	657218	396547	123570
p1813	pos	pHILLIC	103.1	18.8513	C5H13NO	1	Choline	Amino Acid Metabolism	1.14604	0.00631204	1.15953	0.000552964	0.988363	0.730444	18867862	17519764	16851974	16258736	16550465	15808422	20314030	19645260	19071418	18189072	21615052	17897316	19863664	19486544	20947830	19930634	19140862	18737000	1.69762e+07	19455358	1.96844e+07	1.09078e+06	1.3868e+06	764352
p1469	pos	C18AR	104.011	5.88253	C3H4O4	3	Malonate	Nucleotide Metabolism	0.745733	0.00610054	0.486131	0.00080945	1.53402	0.0289008	673065	669869	636387	747946			553234	559945	409682	510953			333132	272512	475216	244949			681817	508453	331452	47103.8	69327.3	102677
p3384	both	pHILLIC	104.011	11.796	C3H4O4	3	2-Hydroxy-3-oxopropanoate	Carbohydrate Metabolism	1.01373	0.891534	1.10278	0.267876	0.919249	0.301198	183949	150077	149432	131135	116259	118794	180536	139628	141888	118549	157152	123557	168372	146915	185114	147152	145608	143811	141608	143552	156162	25292.2	22785.5	16839.9
n10169	neg	pHILLIC	104.011	8.31653	C3H4O4	3	Hydroxypyruvate	Amino Acid Metabolism	0.3437	0.0117013	0.508307	0.0434422	0.676166	0.0846138	102120	146608	157751	178396	382378	206719	39926.4	44610.2	51818.5	57978	103207	105955	74856.4	72492.5	83208.1	136089	133679	96413.4	195662	67249.1	99456.4	97854	29577.6	28700.5
n8874	neg	pHILLIC	104.022	10.553	C2H4N2O3	1	Urea-1-carboxylate	Amino Acid Metabolism	0.931122	0.446583	1.04056	0.68656	0.894824	0.143692	89018	56657	61036.1	58307.6	59630	59664.5	65372.6	64297.7	50170.6	63453	56442.5	58106.1	78884.4	73434.5	54903.8	61260.9	70700.4	60718.7	64052.2	59640.4	66650.5	12319.8	5853.92	9102.85
n156	neg	pHILLIC	104.047	8.48467	C4H8O3	13	(R)-3-Hydroxybutanoate	Lipid Metabolism	47.4938	4.25836e-09	1.13116	0.0155593	41.9869	4.37231e-09	90041.8	88770.9	113467	93047.9	107421	101998	4.76569e+06	3.95834e+06	4575108	4.25056e+06	5.68006e+06	5.01701e+06	114535	104173	115644	110739	113542	114118	99124.3	4.70779e+06	112125	10093.6	605413	4226.7
n3783	neg	C18AR	104.047	9.07518	C4H8O3	13	2-Hydroxybutanoic acid	Amino Acid Metabolism	31.8503	1.07194e-08	1.05641	0.288185	30.1497	1.09351e-08	152867	164186	150150	153600			5.01377e+06	5.12856e+06	4.61877e+06	5.0117e+06			167878	162786	179051	146106			155201	4.9432e+06	163955	6170.91	223073	13701.7
p9199	pos	pHILLIC	105.043	15.3999	C3H7NO3	4	L-Serine	Amino Acid Metabolism	1.04897	0.0895862	0.991706	0.764773	1.05774	0.0541713	6152824	5801340	5846969	5629081	5.68919e+06	5347076	6.07789e+06	6005634	6.37236e+06	5760533	6.21072e+06	5.72701e+06	5.81098e+06	5735315	6.14466e+06	5.40403e+06	5635416	5.45022e+06	5.74441e+06	6.02569e+06	5.69677e+06	266378	251817	270326
p3384	posneg	pHILLIC	105.061	20.4011	C4H11NS	1	3-Methylthiopropanamine	0	1.00093	0.986673	0.958134	0.407875	1.04467	0.332434	172678	146628	142041	132228	134534	137499	162037	138459	135646	138132	157718	134422	143934	131539	151398	134151	139780	128566	144268	144402	138228	14853.9	12159.1	8522.04
p12403	pos	pHILLIC	106.027	15.7656	C3H6O4	2	L-Glycericacid	0	0.5922	0.000969059	0.796933	0.0262679	0.743099	0.00332582	352788	369391	445134	437885	577635	468950	219423	233407	239086	223722	313988	340759	308387	342426	374295	367705	373598	346882	441964	261731	352215	80474.5	52011.2	25416
n8778	neg	pHILLIC	106.027	11.992	C3H6O4	2	D-Glycerate	Carbohydrate Metabolism	0.884337	0.00545093	0.94802	0.156887	0.932825	0.126061	4.21524e+06	4.03666e+06	3.85263e+06	3.81631e+06	4.31099e+06	4.03216e+06	3593645	3.25276e+06	3.50586e+06	3.44104e+06	4030206	3.63402e+06	3.7513e+06	3.41523e+06	3.7906e+06	4.12491e+06	4.15527e+06	3.76543e+06	4.044e+06	3.57626e+06	3.83379e+06	194558	259845	274459
n4782	neg	pHILLIC	106.063	9.04064	C4H10O3	1	Diethylene glycol	0	1.44389	0.000350468	1.21955	0.00176586	1.18396	0.0357576	9112.87	9011.39	8866.38	9693.81	10354.1	9676.23	16529.6	13157.6	12932.1	11391.7	12724.7	15154.3	11370.3	11394.3	12622.8	11488.7	12583.3	9706.86	9452.47	13648.3	11527.7	561.195	1858.46	1065.2
n11422	neg	pHILLIC	110.037	11.4453	C6H6O2	5	p-Benzenediol	Amino Acid Metabolism	1.12421	0.0060557	1.05375	0.174492	1.06686	0.0850932	396308	359552	397935	367480	373785	337242	427843	388712	441673	400213	444739	406386	354550	415792	391781	372613	414126	403430	372050	418261	392049	23022.2	23155.5	24350.1
p1292	pos	pHILLIC	110.048	7.34898	C5H6N2O	2	Imidazole-4-acetaldehyde	Amino Acid Metabolism	1.19352	0.107516	1.11558	0.512254	1.06986	0.689348	14591.9	14739.6	10399.5	13607.1	12327.5	13059.1	15602.2	16298.8	20544	12413.6	12146.7	16954	10854.1	10526.3	22981.1	18599.1	14681.7	10181.7	13120.8	15659.9	14637.3	1616.15	3124.8	5222.69
n2413	neg	pHILLIC	111.032	9.15877	C5H5NO2	7	Pyrrole-2-carboxylate	Amino Acid Metabolism	1.09558	0.361189	0.899621	0.350448	1.21783	0.0433048	11973.4	9131.3	10544	12113.7	14942.1	15510.6	13141.3	16394.8	13641.1	13525.1	13698.6	10907.9	8895.27	13774.6	12969.5	9848.09	10335.8	10942.2	12369.2	13551.5	11127.6	2470.86	1747.65	1880.48
p14885	pos	pHILLIC	111.043	11.0265	C4H5N3O	1	Cytosine	Nucleotide Metabolism	0.947895	0.351259	1.29113	0.000378476	0.734161	1.35997e-05	44313.4	53703.3	51858.6	58953.7	58678	48200.9	51292.2	45669.5	45682.6	49038.7	53475	54100.2	68971.1	70284.9	64173.7	72650.1	70064.1	61475.5	52618	49876.4	67936.6	5780.91	3708.99	4224.55
p9199	pos	pHILLIC	112.027	11.7839	C4H4N2O2	2	Orotate(Fragment)	Nucleotide Metabolism	1.01307	0.833134	0.982819	0.803849	1.03078	0.674826	12051.2	12735.8	13613	12060.8	11888.8	15194.1	15250.1	10901	12631.8	12810.5	13408.5	13555.5	14426.8	12285.2	14257.1	13147.8	12323.1	9771.62	12924	13092.9	12701.9	1283.92	1418.73	1702.74
p6101	pos	pHILLIC	112.027	8.47825	C4H4N2O2	2	Uracil	Nucleotide Metabolism	1.73897	3.31674e-08	0.88492	0.000266082	1.96511	5.50505e-09	2.98615e+06	2.81516e+06	3.02506e+06	2.80328e+06	2788175	2.70699e+06	4.92604e+06	4.88798e+06	5.08161e+06	4.76013e+06	5524503	4599153	2.61964e+06	2.47413e+06	2.60747e+06	2.47328e+06	2429811	2.54974e+06	2.85413e+06	4963238	2.52568e+06	123896	319339	78346.8
p11241	pos	pHILLIC	113.059	9.56314	C4H7N3O	1	Creatinine	Amino Acid Metabolism	0.994679	0.812724	0.982953	0.494662	1.01193	0.546691	2846806	2.90027e+06	3.03953e+06	2.72887e+06	2.72073e+06	2.71558e+06	2.89885e+06	2.81775e+06	2877368	2.79778e+06	2.79154e+06	2.6783e+06	2677088	2.89096e+06	2923652	2.71654e+06	2.75182e+06	2.70275e+06	2.8253e+06	2.81027e+06	2.77714e+06	129808	77878.9	104191
n3281	neg	pHILLIC	114.032	14.4569	C5H6O3	6	2-Hydroxy-2,4-pentadienoate	Amino Acid Metabolism	0.835728	4.45902e-05	0.948108	0.0363431	0.881469	5.20374e-05	654339	611790	616544	602567	580359	655141	535076	532287	497797	525572	533453	485341	578875	568046	594820	607222	584119	594584	620123	518254	587944	29559	21289.8	13826.1
n9765	neg	pHILLIC	114.079	14.4217	C5H10N2O	2	3-Amino-2-piperidone	0	1.03263	0.548085	0.990399	0.901348	1.04264	0.578976	152442	135645	127974	135316	153722	120841	151801	127251	126568	149647	148375	149245	128247	120051	123088	149283	175136	122205	137657	142148	136335	13135.7	11859.5	21812.3
p11256	pos	pHILLIC	114.079	10.442	C5H10N2O	2	L-proline amide	0	0.971115	0.327534	0.959443	0.0818942	1.01216	0.647635	2.76855e+06	2.85755e+06	2.64122e+06	2.87119e+06	2.91843e+06	2.9891e+06	2.84508e+06	3.01076e+06	2.65074e+06	2.6218e+06	2639370	2.7859e+06	2755467	2.60529e+06	2.81851e+06	2.67823e+06	2798167	2699048	2.84101e+06	2.75894e+06	2.72578e+06	121880	152560	80265.9
p4912	pos	pHILLIC	115.063	12.5266	C5H9NO2	4	L-Proline	Amino Acid Metabolism	1.09196	0.0189844	1.03842	0.231318	1.05156	0.0810717	70490936	75767632	70508304	75209104	73421840	63958272	78868656	77841648	81222920	74668064	73134328	83105120	77751144	71347312	76872352	73548168	75881000	70453168	71559348	7.81401e+07	7.43089e+07	4.34791e+06	3.79178e+06	3.0036e+06
p421	posneg	pHILLIC	116.011	11.5922	C4H4O4	3	Formylpyruvate	0	1.23531	0.034632	1.13112	0.0963384	1.09211	0.281478	186411	205535	207259	264247	199487	240384	318756	271416	218088	294084	290699	216967	255146	222216	277845	253095	254458	211458	217221	268335	245703	29146.1	42138.8	24404.7
n9699	neg	pHILLIC	116.011	12.9639	C4H4O4	3	Maleic acid	Carbohydrate Metabolism	1.03154	0.327978	1.02919	0.326369	1.00228	0.943264	350570	347629	356743	330128	314378	345507	332328	355180	382703	333773	366437	339034	334001	361362	375002	339785	332552	361953	340826	351576	350776	15687.1	20236.1	17653.3
n9462	neg	pHILLIC	116.047	7.38162	C5H8O3	9	3-Methyl-2-oxobutanoic acid	Amino Acid Metabolism	0.995145	0.950874	1.16694	0.150736	0.852783	0.142458	103545	136760	111814	106839	107455	136928	136618	134482	101873	101560	117757	107635	141933	123172	181439	109569	115462	149180	117224	116654	136793	15424.4	15781.4	26664
p11074	pos	pHILLIC	117.043	11.5665	C4H7NO3	5	L-Aspartate 4-semialdehyde	Amino Acid Metabolism	0.999427	0.984222	0.997957	0.965465	1.00147	0.976702	157837	152710	151483	150403	165238	162208	149018	159922	161626	144635	169301	154837	139842	171384	160618	179188	142804	144122	156646	156557	156326	6120.63	8959.4	16561.1
n7648	neg	pHILLIC	117.043	10.1567	C4H7NO3	5	L-2-Amino-3-oxobutanoic acid	Amino Acid Metabolism	1.00963	0.869587	1.01375	0.790131	0.995938	0.946259	136810	146224	144971	160539	170397	160806	134860	156345	145587	148258	186053	157501	138793	152276	155247	177883	163999	144194	153291	154767	155399	12588.9	17387.9	14075.6
n418	neg	pHILLIC	117.054	15.3377	C3H7N3O2	1	Guanidinoacetate	Amino Acid Metabolism	1.0301	0.301737	1.00461	0.874462	1.02538	0.198071	387149	379205	384985	345391	371382	333533	385836	389765	383937	367324	378936	362119	368063	352265	389094	374591	366317	361460	366941	377986	368632	22291.5	10974	12483.5
p3385	pos	C18AR	117.058	12.3243	C8H7N	2	Indole	Amino Acid Metabolism	0.942276	0.0869926	0.934869	0.420265	1.00792	0.921199	52763.6	51900.8	48809.4	55287.1			50179.9	48200.8	50322.9	48006.6			54384	42035.9	42803.7	55940.4			52190.2	49177.6	48791	2672.91	1243.89	7390.84
p155	both	pHILLIC	117.079	12.1647	C5H11NO2	17	L-Valine	Amino Acid Metabolism	1.04396	0.217428	1.00032	0.990745	1.04363	0.152833	73508624	69372640	68834192	67944512	63059948	63978308	77498240	70915368	69695480	69577888	71751648	65139828	72155696	66837940	67886008	66331560	65213272	68405544	6.7783e+07	7.07631e+07	6.7805e+07	3.82685e+06	4.01318e+06	2.41326e+06
p688	posneg	pHILLIC	117.079	11.0645	C5H11NO2	17	Betaine	Amino Acid Metabolism	0.954202	0.0139616	0.957464	0.0628646	0.996593	0.869216	85234720	84532432	80572232	80187984	80633344	80012536	78484928	80762944	77967624	79661960	75443496	76357752	77907240	81473840	74744552	80462064	81538168	74155056	81862208	7.81131e+07	7.83802e+07	2.3623e+06	1.98938e+06	3.32178e+06
p602	pos	pHILLIC	117.09	27.3417	C4H11N3O	1	N-carbamoyldiaminopropane	0	1.04482	0.277225	1.05354	0.250668	0.99172	0.856558	14092.9	13653.3	12753.3	11955.5	13306.6	12457.3	13700.3	13280.2	13928.2	12718.8	15314.6	12782.5	13696.9	11990.3	14625.8	14911.7	14431.3	12751.1	13036.5	13620.8	13734.5	794.176	959.362	1155.55
p14940	pos	pHILLIC	118.027	14.9286	C4H6O4	7	Succinate	Carbohydrate Metabolism	1.01998	0.543667	4.03146	1.03693e-11	0.253005	1.19497e-11	11741838	11065435	10750693	10436613	10181493	10520116	11779364	10735143	10431604	10869215	11772006	10401449	44508300	41185072	40703744	42774900	46055500	45592464	10782698	1.09981e+07	4.347e+07	556971	628008	2.2638e+06
n207	neg	pHILLIC	118.063	9.34108	C5H10O3	13	5-Hydroxypentanoate	Lipids: Fatty Acyls	1.49106	0.00114486	1.58833	0.000232732	0.938757	0.473285	17766.6	18303.6	19638.7	21384.3	23192.3	24816.5	28790.4	29108.8	27379.9	29318.8	40588.8	31347.2	28651.3	30083.9	32947.9	33432.2	31819.4	41768.4	20850.3	31089	33117.2	2791.54	4825.12	4600.01
n10034	neg	pHILLIC	119.022	16.229	C3H5NO4	5	beta-Nitropropanoate	Amino Acid Metabolism	1.0133	0.856265	0.894643	0.125239	1.13263	0.125491	19801.5	15239.1	19171.8	21051.5	17442.7	19562.1	22308.2	15893.5	19069	19888.9	20556	16046.3	15543.6	18382.2	14911.6	14748	19701.5	17153.5	18711.4	18960.3	16740.1	2062.36	2550.52	2018.93
n6657	neg	pHILLIC	119.058	8.10518	C4H9NO3	11	(-)-erythro-(2R,3R)-dihydroxybutylamide	0	0.908212	0.468753	1.03339	0.779886	0.878866	0.198885	21030.3	28555.4	39480.1	25323.6	32608.2	39998.1	22760.5	29118.7	33565.1	28172.8	34463.8	21751.2	29287.2	35138.5	37207.4	33554.3	33330.4	24722	31166	28305.3	32206.6	7653.66	5290.98	4499.44
p8328	pos	pHILLIC	119.058	14.117	C4H9NO3	11	L-Threonine	Amino Acid Metabolism	1.04958	0.133205	1.00084	0.971258	1.04869	0.111217	16144704	15938622	15037319	14535827	15004368	14600446	17123806	15416212	16508906	15069512	16642132	15025339	15872598	14812572	15416923	14562437	15674203	14999556	1.52102e+07	1.59643e+07	1.5223e+07	678635	903681	513398
p1602	posneg	pHILLIC	120.006	16.8082	C3H4O5	1	2-Hydroxymalonate	0	0.694513	5.2855e-06	0.807268	0.000172258	0.860325	3.02079e-05	1.35959e+06	1.27945e+06	1.21837e+06	1.44224e+06	1.50709e+06	1427209	1.00399e+06	929353	929535	948018	1.01066e+06	897029	1.15344e+06	1.07829e+06	1.09575e+06	1.08649e+06	1.11091e+06	1.12212e+06	1.37232e+06	953097	1.10783e+06	108216	45148.3	27452.8
n7585	neg	pHILLIC	120.025	7.36373	C4H8O2S	3	3-(Methylthio)propionic acid	Amino Acid Metabolism	1.0021	0.973119	0.957687	0.558097	1.04637	0.597537	20853.9	17037.3	19463	20286.4	17940.5	18581.7	22163.1	18337.3	18046.9	16239.5	21961.5	17653.8	16692.8	15843.7	20434.1	22851.3	18151.4	15358.8	19027.1	19067	18222	1445.77	2430.2	2916.22
n10426	neg	pHILLIC	120.042	10.5151	C4H8O4	9	D-Erythrose	Carbohydrate Metabolism	0.971073	0.591135	1.02188	0.746722	0.95028	0.399802	3.30075e+06	3.65962e+06	3.32635e+06	2.8953e+06	2815284	2898312	3.24754e+06	3.17983e+06	3.00578e+06	2826239	3.31604e+06	2.77361e+06	3.95808e+06	2959758	3233963	2.91686e+06	3036692	3.20373e+06	3.14927e+06	3.05817e+06	3.21818e+06	332803	225684	384300
n5196	neg	pHILLIC	122.037	12.7251	C7H6O2	6	Benzoate	Amino Acid Metabolism	1.07984	0.177801	1.0297	0.660333	1.0487	0.475171	73519.5	68452.2	64547.7	56236.6	61352.4	64984	67787.1	78107	75251.2	67500.1	71572.9	59941.2	57604.1	73701.5	68553.9	55474.4	68418.5	76896.8	64848.7	70026.6	66774.9	5910.51	6451.26	8580.21
p2270	pos	pHILLIC	122.048	7.35	C6H6N2O	4	Nicotinamide	Metabolism of Cofactors and Vitamins	0.0036338	1.89477e-09	0.909235	0.244946	0.00399655	1.32185e-08	1.18239e+06	1.12941e+06	1.05783e+06	1.24862e+06	1.47236e+06	1331160	3667.63	4152.59	4021.29	4796.16	4618.1	5713.48	1.01744e+06	994394	1.01735e+06	1.1297e+06	1.4342e+06	1.15506e+06	1.23696e+06	4494.88	1.12469e+06	149034	723.427	165378
p1936	posneg	pHILLIC	123.032	7.70873	C6H5NO2	4	Nicotinate	Metabolism of Cofactors and Vitamins	2.29708	1.26257e-10	1.04282	0.176313	2.20277	1.57833e-10	525108	580787	602786	557696	594647	547735	1.19004e+06	1.34863e+06	1353759	1.31658e+06	1.32997e+06	1.29123e+06	594121	582698	632000	590990	607703	547201	568127	1305034	592452	29799.8	60735.2	28086.8
p3743	posneg	C18AR	123.032	7.69475	C6H5NO2	4	Picolinic acid	0	1.72029	0.00110709	1.15202	0.137753	1.49328	0.00183977	224604	217897	254208	174051			388692	421742	366454	321067			275954	251907	248069	227200			217690	374489	250783	33094.8	42241.8	19986.5
p20	pos	pHILLIC	125.015	14.7126	C2H7NO3S	1	Taurine	Lipid Metabolism	0.975102	0.6591	0.915739	0.172187	1.06482	0.356182	27451.4	29890.4	28401.5	27108.4	25853.4	23049.7	29667.2	27633.2	24137.9	22075.4	26392.2	27821.5	25173.4	26173	28816.2	25489.8	21551.8	20921.1	26959.1	26287.9	24687.5	2342.8	2755.33	2971.55
n3041	neg	pHILLIC	125.059	9.56452	C5H7N3O	4	5-Methylcytosine	Nucleotide Metabolism	0.95765	0.329682	0.974949	0.594337	0.982256	0.758782	39883.5	35510.6	38064.6	39325.7	35686.8	37295.2	39930.5	38136.8	34945.2	38491.7	33368	31333	33914.6	36496.1	42179.7	36024.9	31780.9	39714.5	37627.7	36034.2	36685.1	1817.84	3347.76	3783.29
p12278	pos	pHILLIC	125.972	15.5313	CH3O5P	2	Formyl phosphate	Carbohydrate Metabolism	1.12882	0.15997	0.99022	0.911619	1.13997	0.210555	33838.3	27253	28044.2	30070.8	25710.5	32658.2	32059.9	38827.5	29908.1	33038	40202.2	26414.7	34337.2	27992.3	34556.4	26968	31529.8	20454.3	29595.8	33408.4	29306.4	3181.02	5265.77	5354.79
n11008	both	pHILLIC	126.116	13.4493	C7H14N2	2	1-5-diazabicyclononane	Amino Acid Metabolism	0.960434	0.836181	1.11332	0.438855	0.862672	0.242769	84814	21756.6	78623.7	71300.6	80540.8	69004.7	23734.1	75938.7	73490.2	69155.2	75278	72378.8	76764.2	73087	77267.9	74331	75208.2	75396.5	67673.4	64995.8	75342.5	23248.9	20356.6	1540.11
p12437	pos	pHILLIC	127.063	15.0719	C6H9NO2	7	2,3,4,5-Tetrahydropyridine-2-carboxylate	Amino Acid Metabolism	1.02292	0.459265	0.951786	0.119052	1.07474	9.75989e-05	1.31593e+06	1282200	1.19962e+06	1.2789e+06	1.29474e+06	1.09004e+06	1.29218e+06	1.2815e+06	1.22744e+06	1.24001e+06	1281274	1.31004e+06	1.1878e+06	1.17687e+06	1193624	1.18099e+06	1.20155e+06	1.16084e+06	1.24357e+06	1.27207e+06	1.18361e+06	84968.8	31745	14215.2
p6632	pos	pHILLIC	128.059	8.04165	C5H8N2O2	3	5,6-Dihydrothymine	Nucleotide Metabolism	1.10143	0.109934	1.01562	0.748967	1.08449	0.17398	24438.3	21502.7	27404.3	25225.4	26359.8	25344.5	29413.6	27382.2	27398	27558.3	31251	22513.6	26333.3	22742.8	28538.2	25731	25873.4	23403.6	25045.8	27586.1	25437	2016.59	2918.19	2101.97
n7852	neg	pHILLIC	129.043	14.5952	C5H7NO3	6	L-1-Pyrroline-3-hydroxy-5-carboxylate	Amino Acid Metabolism	1.0455	0.129186	1.04047	0.189293	1.00483	0.818943	2680316	2.63074e+06	2.58296e+06	2385295	2.30583e+06	2.56094e+06	2.60558e+06	2.61686e+06	2.65686e+06	2.51206e+06	2774001	2.6699e+06	2.45529e+06	2611768	2.63943e+06	2.71898e+06	2.73325e+06	2.60036e+06	2.52435e+06	2.63921e+06	2.62651e+06	146633	86279.7	100327
p5108	pos	pHILLIC	129.043	10.3351	C5H7NO3	6	5-Oxoproline	Amino Acid Metabolism	0.957876	0.198357	1.03303	0.438259	0.927249	0.0904999	147817392	154207504	159471424	154993408	140700800	139362624	140018816	138522848	134799504	149307136	155288432	140850304	165520608	144869184	142140800	169191040	162058048	142387280	1.49426e+08	1.43131e+08	154361160	8.18239e+06	7.63523e+06	1.2542e+07
n1	both	pHILLIC	129.079	7.3045	C6H11NO2	9	N4-Acetylaminobutanal	Amino Acid Metabolism	0.97796	0.701866	0.986257	0.84201	0.991587	0.903136	20142.6	22916.7	22094.6	21858.9	26811	23806.7	21134.1	19602	26101.6	22804.4	21907.1	23047.9	19468.5	22910.5	20536.7	26694.9	25750.7	20377.9	22938.4	22432.9	22623.2	2255.91	2188.74	3026.21
p1881	pos	pHILLIC	129.079	12.1304	C6H11NO2	9	L-Pipecolate	Amino Acid Metabolism	10.5252	2.50437e-11	1.35987	2.42791e-08	7.73985	3.63196e-11	1.91755e+06	1.79292e+06	1.73969e+06	1.711e+06	1.78539e+06	1.68793e+06	18884154	17356876	17823764	17498774	20491332	19875282	2.40898e+06	2.3549e+06	2.45957e+06	2360511	2.37941e+06	2.49817e+06	1.77241e+06	1.8655e+07	2.41026e+06	82016.8	1.31352e+06	57711.2
p578	posneg	pHILLIC	129.09	25.0532	C5H11N3O	3	(S)-piperazine-2-carboxamide	0	1.20446	0.0647474	1.02047	0.830874	1.1803	0.0900981	513249	472821	412728	498778	347122	363388	513124	580019	486881	390316	584157	586835	422274	421295	539730	389437	519590	369145	434681	523555	443579	70664.4	77552.2	69921.4
p9364	pos	pHILLIC	129.09	27.8706	C5H11N3O	3	4-Guanidinobutanal	Amino Acid Metabolism	1.01934	0.661965	0.993458	0.815648	1.02605	0.553681	717714	669463	654170	691289	748907	686005	726576	667959	685436	676535	831080	660571	667837	663450	729656	726289	692755	660299	694592	708026	690048	34160.6	64569.2	31544.6
p8701	pos	pHILLIC	130.027	7.37984	C5H6O4	7	citraconate	Amino Acid Metabolism	1.08976	0.52384	1.01919	0.88404	1.06924	0.351757	258676	283788	302668	311400	531552	427650	360996	331328	363321	407313	478008	364680	325720	319526	341693	379044	393732	396628	352622	384274	359391	105265	51932.8	34607.3
n8890	neg	pHILLIC	130.027	13.166	C5H6O4	7	2,5-Dioxopentanoate	Carbohydrate Metabolism	1.01536	0.769474	1.0108	0.796876	1.00451	0.903905	3.34753e+06	3.13542e+06	3.10724e+06	2.61227e+06	2.76229e+06	2.8146e+06	3.14517e+06	2.93122e+06	3026845	2.63734e+06	3.37456e+06	2937364	3.12589e+06	2.86032e+06	3.03958e+06	2.88801e+06	2.97923e+06	3.07834e+06	2.96323e+06	3.00875e+06	2.99523e+06	277027	245686	105735
n4324	neg	pHILLIC	130.063	4.9044	C6H10O3	18	(S)-3-Methyl-2-oxopentanoic acid	Amino Acid Metabolism	1.20627	0.00294108	1.01668	0.561168	1.18647	0.00596883	1.59491e+06	1.59385e+06	1.54277e+06	1.47313e+06	1.5873e+06	1.44943e+06	1.95602e+06	1.57108e+06	1.89551e+06	1.68764e+06	2.06248e+06	1.97485e+06	1.58914e+06	1.52266e+06	1.71094e+06	1.50102e+06	1.4883e+06	1.58348e+06	1.54023e+06	1.85793e+06	1.56592e+06	64550.2	188585	82444.6
n5825	neg	C18AR	130.063	14.7955	C6H10O3	18	(S)-3-Methyl-2-oxopentanoic acid	Amino Acid Metabolism	1.10548	0.00252595	1.12305	0.00706223	0.984357	0.612134	539121	562677	546022	530492			605761	626852	589466	586000			635235	587794	640579	582740			544578	602020	611587	13636.2	18662.8	30539.7
n6023	neg	pHILLIC	130.111	19.6973	C6H14N2O	2	N-Acetylputrescine	Amino Acid Metabolism	1.03161	0.421837	1.01812	0.526828	1.01326	0.70401	643088	571067	558768	561739	566399	579813	638988	563891	578200	578906	666192	564740	583992	601705	629466	581900	586395	560475	580146	598486	590655	31714.6	43255	23144.9
p9099	pos	pHILLIC	131.022	10.2353	C4H5NO4	3	Iminoaspartate	Metabolism of Cofactors and Vitamins	0.976367	0.612938	1.00897	0.875146	0.967686	0.390125	803270	730035	882133	694515	657487	740421	720797	733173	739937	704585	768662	734175	712639	868040	780896	758408	686816	741502	751310	733555	758050	80516.2	21334.4	63293
n5518	both	pHILLIC	131.069	14.2675	C4H9N3O2	2	Creatine	Amino Acid Metabolism	0.984107	0.526401	0.994071	0.82677	0.989976	0.701771	1.79793e+06	1.79138e+06	1.69222e+06	1.59583e+06	1.69918e+06	1.74812e+06	1.64386e+06	1.72333e+06	1.79754e+06	1.66547e+06	1.72406e+06	1.6063e+06	1.62585e+06	1.64316e+06	1.82945e+06	1.6582e+06	1.77595e+06	1.73083e+06	1.72078e+06	1.69343e+06	1.71057e+06	75604.1	68558	81587.5
p1562	pos	pHILLIC	131.095	10.6453	C6H13NO2	12	L-Leucine	Amino Acid Metabolism	1.056	0.0122581	1.03167	0.179207	1.02358	0.327536	123834968	125089856	124160264	116199808	121239392	119455720	131987760	129344992	134740272	123964184	124834560	125987640	122710872	129781880	130999616	130292024	121695560	117619632	1.21663e+08	128476568	1.25517e+08	3.39397e+06	4.29272e+06	5.58382e+06
n2639	neg	pHILLIC	132.053	11.9197	C4H8N2O3	6	N-Carbamoylsarcosine	Amino Acid Metabolism	5.93241	2.86443e-11	1.11201	0.189847	5.33486	9.91882e-11	30010.7	28157.9	28743.3	27051.5	30239.5	29354.1	184687	164513	162527	159363	173905	184616	40066	26905.4	27214.2	28990.3	37379.5	32441.6	28926.2	171602	32166.2	1201.86	11209.8	5512.65
p9892	posneg	pHILLIC	132.053	14.9187	C4H8N2O3	6	L-Asparagine	Amino Acid Metabolism	1.0185	0.629469	0.992704	0.831499	1.02599	0.235094	7847102	6717625	7118396	6.76232e+06	6498023	6.33326e+06	7216999	7.26142e+06	6.71759e+06	6660023	7372664	6.81168e+06	6.92055e+06	6.77895e+06	7038487	6.88864e+06	6652396	6696554	6.87945e+06	7.00673e+06	6.82926e+06	543537	311397	146327
p3122	posneg	C18AR	132.079	14.9391	C6H12O3	15	2-hdroxyisocaproate	0	62.4415	4.49654e-07	1.36965	0.00118623	45.5895	4.66404e-07	223035	221109	198312	196160			13013635	12586954	12086938	14676919			288074	269321	318891	272322			209654	1.30911e+07	287152	14387.7	1.12299e+06	22701.7
n289	neg	pHILLIC	132.09	22.2128	C5H12N2O2	6	L-Ornithine	Amino Acid Metabolism	1.05478	0.37908	0.958978	0.472675	1.0999	0.0498667	2720092	2.34008e+06	2.20695e+06	2.17034e+06	2216828	1.89898e+06	2358396	2.37735e+06	2.47161e+06	2.05629e+06	2.63971e+06	2.39235e+06	2117715	1.96184e+06	2315526	2.05822e+06	2250487	2293485	2.25888e+06	2.38262e+06	2.16621e+06	268755	190375	142392
p5379	posneg	pHILLIC	133.02	8.55863	C4H7NO2S	1	L-thiazolidine-4-carboxylate	0	2.01573	1.25365e-06	1.04932	0.198768	1.92099	2.89454e-06	8353.23	8732.19	8936.4	8350.96	8210.2	8867.49	17471.7	16175	16992	15245.1	21185.2	16641.4	8758.3	8109.37	8367.66	9818.15	9498.94	9435.57	8575.08	17285.1	8998	307.674	2056.17	686.951
n8855	both	pHILLIC	133.038	11.9448	C4H7NO4	4	Iminodiacetate	0	0.996035	0.858261	0.965245	0.177587	1.0319	0.264026	337322	345222	357602	349892	352557	371587	350825	354906	346969	335976	377157	339967	368979	346208	338472	317019	334921	335103	352364	350967	340117	11665.4	14582.1	17079.2
n9249	neg	pHILLIC	133.038	14.7364	C4H7NO4	4	L-Aspartate	Amino Acid Metabolism	1.04632	0.0547047	1.03935	0.0321347	1.0067	0.74583	9324032	8869621	8835610	8583131	8763997	8750620	9430071	8954892	9089829	8989827	9978373	9144927	9580699	9046234	9169824	9383722	9073936	8963334	8.8545e+06	9.26465e+06	9.20296e+06	250467	388108	234559
n7522	neg	pHILLIC	134.022	15.7505	C4H6O5	4	(S)-Malate	Carbohydrate Metabolism	1.13287	0.000511201	1.01502	0.288946	1.1161	0.000505054	16612219	16077046	15534476	15320706	15463785	15493182	17948878	17339730	16853490	17977876	19446200	17491366	16207072	16032460	16052966	15984518	15835298	15808498	1.57502e+07	1.78429e+07	15986802	495782	889462	148143
n1202	neg	pHILLIC	134.058	9.24131	C5H10O4	8	Deoxyribose	Carbohydrate Metabolism	1.10806	0.0805093	1.0328	0.154657	1.07287	0.214565	1.52866e+06	1.4722e+06	1.4589e+06	1.46166e+06	1.57656e+06	1.51216e+06	1657078	1.54715e+06	1.57653e+06	1563788	2.06295e+06	1.57632e+06	1.51422e+06	1.50624e+06	1.56802e+06	1.65748e+06	1.57501e+06	1484706	1.50169e+06	1.66397e+06	1.55095e+06	46359.6	199122	63174.7
n6611	neg	pHILLIC	134.084	19.4755	C8H10N2	1	2-phenylacetamidine	0	0.992549	0.865579	0.910373	0.0191735	1.09027	0.0361779	67360.6	62251.6	60769.9	67679.9	73366.3	62611.2	68009.5	65895.9	60829.1	59504.9	73234.2	63630.1	56223.9	59710.8	60967.8	61801.2	61466.9	58552.3	65673.3	65183.9	59787.2	4715.58	5038.44	2121.28
p12762	pos	pHILLIC	135.035	11.8321	C4H9NO2S	3	Methylcysteine	0	39.6993	5.45404e-09	0.932657	0.123544	42.5658	5.36092e-09	7628.87	6389.07	6339.26	6442.86	6372.86	6745.61	292089	220410	249301	235441	309993	277503	6738.83	6179.35	6109.14	5490.53	6471.91	6240.54	6653.09	264123	6205.05	500.326	34694.1	418.996
n7494	neg	pHILLIC	135.055	9.38573	C5H5N5	1	Adenine	Nucleotide Metabolism	0.479742	6.77634e-11	0.856998	6.98055e-06	0.559794	8.33299e-09	15254889	15236990	15438613	15870503	15240040	14884291	7136064	7.86157e+06	8023928	7.71482e+06	6.8385e+06	6.5256e+06	12717612	13564214	13903936	13315796	12637505	12640716	1.53209e+07	7.35008e+06	1.313e+07	323878	605974	542965
p1686	posneg	pHILLIC	135.068	7.17712	C8H9NO	4	2-Phenylacetamide	Amino Acid Metabolism	1.39469	0.000291494	1.29558	0.00064595	1.0765	0.304995	82196.7	86094.1	88277.1	85333.2	87321.6	78973.8	116437	122275	99642.2	137837	128978	103610	101667	104136	101120	114061	104942	132484	84699.4	118130	109735	3494.82	14688.1	12081.9
n8437	neg	C18AR	136.037	5.51257	C4H8O5	3	Erythronicacid	0	1.11892	0.0248543	0.86957	0.0327647	1.28675	0.00113666	7.32532e+06	6607849	7705773	7.26411e+06			8338783	8442415	7.78226e+06	7776835			6413057	5.85508e+06	6.94673e+06	5.91836e+06			7.22576e+06	8.08507e+06	6.28331e+06	455928	355326	507782
n1715	neg	pHILLIC	136.039	9.95397	C5H4N4O	3	Hypoxanthine	Nucleotide Metabolism	10.492	7.66218e-15	1.30443	1.33115e-05	8.04336	1.27919e-14	772292	769763	834574	716237	761755	779094	8114802	7886023	7997501	8000774	8592143	8.02555e+06	966968	975397	932602	1.04111e+06	1.0215e+06	1.10676e+06	772286	8.1028e+06	1.00739e+06	37907.3	250622	62389.2
p2727	posneg	pHILLIC	136.053	7.29346	C8H8O2	16	Phenylacetic acid	Amino Acid Metabolism	8.7458	3.15298e-09	0.755712	0.0733948	11.5729	2.31424e-09	103997	112428	123220	140098	178545	161905	1.21553e+06	1.09237e+06	1.14026e+06	1.03191e+06	1.35724e+06	1335952	128296	120546	136775	88750.8	71577.5	73885.6	136699	1.19554e+06	103305	29114.2	131712	28726.2
n3470	neg	pHILLIC	138.043	7.47944	C6H6N2O2	3	Urocanate	Amino Acid Metabolism	0.792263	0.148102	0.577643	0.00310726	1.37154	0.138546	22393.3	27068.1	19600.5	24782.1	29341.7	17842	18980.2	24547.5	27491.6	14361.3	11989.2	14361.2	21684	10108.2	12894	15589.5	11016.3	10171.6	23504.6	18621.8	13577.3	4403.26	6232.36	4481.67
n12119	neg	pHILLIC	139.075	7.84898	C6H9N3O	3	L-Histidinal	Amino Acid Metabolism	1.03414	0.376477	0.947242	0.179161	1.09174	0.0738694	109015	100196	105122	99353.7	104750	95009.2	102113	96574.6	113298	110419	113900	98084.1	90310.2	92005.9	94132	98403.3	111435	94795.3	102241	105731	96846.9	5005.87	7763.53	7654.68
p4403	pos	pHILLIC	141.019	15.5992	C2H8NO4P	2	Ethanolamine phosphate	Amino Acid Metabolism	1.37012	0.0058571	4.83948	7.23847e-10	0.283113	2.93551e-09	8434.14	9071.32	5518	7852.71	8060.25	7100	10159.4	7778.76	10789.7	12027.9	10321.7	11997.9	35667.5	35190.6	36338.3	39500.2	41960.8	34135.1	7672.74	10512.6	37132.1	1240.1	1562.94	2981.64
n8360	both	pHILLIC	141.09	19.0095	C6H11N3O	1	L-Histidinol	Amino Acid Metabolism	1.1302	0.0149862	1.04095	0.351159	1.08574	0.0471478	45620.7	42599.5	38356.8	45517.9	44571.6	49020.8	51465.4	45202.4	48304.8	50563	54882.3	49862.9	48976.2	46022.5	42681.6	49558.3	45945.3	43382.7	44281.2	50046.8	46094.5	3572.06	3231.02	2804.69
p9251	pos	pHILLIC	143.04	6.23035	C6H9NOS	1	5-(2-Hydroxyethyl)-4-methylthiazole	Metabolism of Cofactors and Vitamins	1.02801	0.735198	1.01497	0.844773	1.01285	0.86941	45880.4	32054.2	38671.5	45840.8	36979.2	38971.4	49442.2	35166.9	44459.5	36559.6	43168	36278.8	40211.8	34628.6	42917	39329.7	36511.5	48366.7	39732.9	40845.8	40327.6	5354.44	5724.12	4886.39
n11541	neg	pHILLIC	143.095	7.8539	C7H13NO2	2	Stachydrine	0	1.16744	0.00858288	1.14061	0.0623111	1.02353	0.67186	15445.1	15442.1	15357.6	17561.6	14647.2	12832.5	17564.4	19173.1	18635.4	16078.9	18262.6	16856.7	18033.5	16748.2	17484.1	14027.5	17733.4	20094.9	15214.3	17761.9	17353.6	1525.15	1157.24	1978.27
p12477	pos	pHILLIC	144.09	14.8385	C6H12N2O2	3	L-isoglutamine	Amino Acid Metabolism	0.991721	0.935493	0.894979	0.307258	1.10809	0.119418	297602	240961	167207	241186	267230	175663	259971	235713	188262	234409	241071	218915	220058	186906	193659	225694	232770	184800	231641	229724	207314	51148.1	24237.8	21251.1
p10351	pos	pHILLIC	144.101	26.8136	C5H12N4O	1	4-Guanidinobutanamide	Amino Acid Metabolism	1.05154	0.318718	1.00089	0.978116	1.0506	0.288054	192235	184171	173400	162960	164814	173750	198564	178324	176446	169514	213354	169313	178145	170243	187361	175552	176093	164873	175222	184253	175378	11258	17822.8	7596.08
p10932	pos	pHILLIC	145.038	10.7205	C5H7NO4	2	2-Oxoglutaramate	Amino Acid Metabolism	1.00678	0.749447	1.01334	0.665731	0.993524	0.835483	5.11446e+06	4.73883e+06	4.72394e+06	4.775e+06	4664593	4747405	4615778	4.71847e+06	4.99664e+06	4.67215e+06	5.0459e+06	4.91028e+06	4310690	5.0625e+06	5.22749e+06	4814655	4796861	4.9358e+06	4.79404e+06	4.82654e+06	4.858e+06	161199	181110	312910
n66	neg	pHILLIC	145.074	9.47062	C6H11NO3	9	4-Acetamidobutanoate	Amino Acid Metabolism	1.13118	0.0254901	1.02969	0.540591	1.09856	0.0653366	95063.9	86000.8	100915	106107	97190.4	86692.4	116955	105378	119905	98478.2	104391	101892	104994	98044.7	109345	94326.1	91557.2	90681.5	95328.2	107833	98158.1	7905.79	8597.87	7563.68
n8962	neg	pHILLIC	145.085	14.6924	C5H11N3O2	3	4-Guanidinobutanoate	Amino Acid Metabolism	0.795585	0.0566803	0.830524	0.0876334	0.957931	0.555241	741861	826290	882454	902582	1.2903e+06	957513	616242	654907	723945	725123	873325	862525	727369	670440	749741	853652	874294	776268	933499	742678	775294	189558	105623	77312.2
p7395	pos	pHILLIC	145.11	13.2914	C7H15NO2	6	4-Trimethylammoniobutanoate	Amino Acid Metabolism	0.99748	0.940573	1.02591	0.489863	0.972284	0.393828	113105	111173	120277	109565	98588.5	113823	115722	108048	117207	103338	113321	107215	114270	106951	125510	117186	111353	108534	111088	110809	113967	7135.21	5435.81	6771.24
p11901	pos	C18AR	145.158	4.19114	C7H19N3	1	Spermidine	Amino Acid Metabolism	0.0650007	1.89164e-07	0.0913268	2.90757e-07	0.711737	0.0551575	2833168	3222166	2798589	2807492			206000	181000	193000	178000			326000	181000	300000	258000			2.91535e+06	189500	266250	205066	12767.1	63363.4
p8950	pos	pHILLIC	146.022	15.2892	C5H6O5	7	2-Oxoglutarate	Carbohydrate Metabolism	1.00033	0.994543	1.10744	0.0811374	0.903283	0.0594431	626866	529066	551852	560170	474681	528838	592413	560724	553224	543307	549508	473388	618447	631046	691697	565903	575308	540566	545246	545427	603828	49877.2	39276.7	54642.8
n4969	neg	pHILLIC	146.022	13.1677	C5H6O5	7	Methyloxaloacetate	Carbohydrate Metabolism	1.03706	0.19751	1.0521	0.0769067	0.985702	0.60189	29118370	26285478	27476918	27444336	25733676	26666548	28250826	27696768	27828442	27830500	30583908	26565418	28682156	28489442	30801960	26858186	28449078	27922982	2.71209e+07	28125977	2.8534e+07	1.18743e+06	1.33059e+06	1.29279e+06
n677	neg	pHILLIC	146.058	13.6299	C6H10O4	16	(R)-3-Hydroxy-3-methyl-2-oxopentanoate	Amino Acid Metabolism	0.945595	0.598813	0.978895	0.841205	0.965982	0.688539	32403.2	29706.6	40136	22478.6	40692.2	33843.9	28344.7	29245.6	35462.6	31251.5	37886.8	26228.5	32992.5	38402.3	36039.6	26395	27141.8	34083.9	33210.1	31403.3	32509.2	6818.23	4457.05	4818.67
n8660	neg	pHILLIC	146.069	9.1834	C5H10N2O3	6	3-Ureidoisobutyrate	Nucleotide Metabolism	0.830491	0.0272663	0.87976	0.134326	0.943997	0.38635	46479.6	63178.5	44440.7	50822.3	60319.8	57617.5	44342.2	45347	41448.8	50629.6	39435.8	46927.4	58837.4	45537.4	46138.8	41589.7	47439.9	44494.6	53809.7	44688.5	47339.6	7682.29	3973.66	5967.49
p9463	pos	pHILLIC	146.069	13.3102	C5H10N2O3	6	D-Glutamine	Amino Acid Metabolism	0.842706	0.000221266	1.01095	0.74917	0.83358	0.000645309	2.08567e+06	1.93222e+06	1.92128e+06	1.8881e+06	1.82805e+06	1.87672e+06	1.765e+06	1606729	1.66968e+06	1.59874e+06	1.6119e+06	1466079	2.08676e+06	2.01779e+06	2.06882e+06	1.81298e+06	1.86864e+06	1803320	1.92201e+06	1.61969e+06	1.94305e+06	88223.6	97853.4	129642
p6193	posneg	pHILLIC	146.069	14.7525	C5H10N2O3	6	L-Glutamine	Amino Acid Metabolism	2.63694	5.13284e-11	1.70649	7.40471e-09	1.54524	1.2186e-08	941043	997066	908674	893988	1.06192e+06	897818	2.57087e+06	2.40161e+06	2.44914e+06	2398072	2.68529e+06	2.52692e+06	1.72063e+06	1.57561e+06	1.59851e+06	1.53693e+06	1.65681e+06	1.63939e+06	950086	2.50532e+06	1.62132e+06	66918.8	111862	65082
p2358	posneg	pHILLIC	146.105	23.7582	C6H14N2O2	8	L-Lysine	Amino Acid Metabolism	1.03294	0.495843	1.06513	0.19259	0.969777	0.346852	57075560	50969180	50011760	43467188	46023676	46113696	51655152	50095772	49451676	50817632	54866040	46447044	51154816	51733548	54539708	55169008	52723760	47465916	48943510	5.05556e+07	52131126	4.85589e+06	2.76289e+06	2.7661e+06
p1181	posneg	pHILLIC	147.053	10.7667	C5H9NO4	14	O-Acetyl-L-serine	Amino Acid Metabolism	1.01267	0.732348	1.00211	0.943469	1.01053	0.761768	1144557	1099844	1.19463e+06	1.06253e+06	1.16269e+06	1.23576e+06	1.19649e+06	1.03915e+06	1.25596e+06	1.19782e+06	1.19928e+06	1.0987e+06	1.14197e+06	1.23594e+06	1.09416e+06	1.14187e+06	1.19017e+06	1.11048e+06	1150002	1.16457e+06	1.15243e+06	62774.7	79685.8	52487
n6884	neg	pHILLIC	147.053	14.4102	C5H9NO4	14	L-Glutamate	Amino Acid Metabolism	0.951491	0.0180314	0.979481	0.142958	0.971424	0.149531	42149968	40526116	42852528	42125404	41038228	41341088	39591668	39505520	39038024	37830488	42473944	39464780	39716864	41604060	41721984	39971752	40041044	41847128	41672222	3.96507e+07	4.08171e+07	854622	1.53091e+06	1.00264e+06
n488	both	pHILLIC	148.037	10.9886	C5H8O5	18	D-Xylonolactone	Carbohydrate Metabolism	1.03406	0.593819	1.06553	0.288808	0.970466	0.501263	1.48534e+06	1.39808e+06	1.28931e+06	1.18442e+06	1.07161e+06	1.14706e+06	1.4622e+06	1.27714e+06	1352067	1.25969e+06	1.34238e+06	1.14039e+06	1.51209e+06	1.36708e+06	1.32831e+06	1.26786e+06	1.29174e+06	1.3052e+06	1.26264e+06	1.30565e+06	1.34538e+06	157875	107932	88379.1
n7580	neg	pHILLIC	148.037	14.8424	C5H8O5	18	(R)-2-Hydroxyglutarate	Amino Acid Metabolism	1.13789	0.000229251	0.802298	2.52262e-07	1.41829	2.03537e-08	3.43116e+06	3.35996e+06	3.22247e+06	3.1611e+06	3.30104e+06	3465258	3.93029e+06	3.63573e+06	3702481	3699064	4037473	3685553	2.69922e+06	2.62571e+06	2.70861e+06	2.74393e+06	2.59792e+06	2.62321e+06	3.3235e+06	3.78177e+06	2.66643e+06	118408	161959	58446.7
n4690	neg	pHILLIC	149.051	11.3722	C5H11NO2S	5	L-Methionine	Amino Acid Metabolism	0.954722	0.028018	0.996398	0.865969	0.958173	0.0274735	41523332	39722288	38258192	37551784	37790940	39054484	38285740	35955616	37781020	36973644	37334716	36979700	37764048	37272708	39393256	38612672	41014620	39001156	3.89835e+07	37218406	3.88431e+07	1.48322e+06	797595	1.32112e+06
p11886	posneg	pHILLIC	149.07	8.18525	C6H7N5	5	7-Methyladenine	Nucleotide Metabolism	1.2639	0.00609229	0.325351	7.18994e-10	3.88473	1.40059e-07	91954.7	85478	95035.8	93170.3	97374.9	81489.8	110074	97415.1	109995	105662	122724	142328	31477.6	31906.9	30908.6	28066.8	30496.3	24298.6	90750.6	114700	29525.8	6051.64	15822.3	2890.88
p11715	posneg	pHILLIC	150.016	16.8718	C4H6O6	3	(R,R)-Tartaric acid	Carbohydrate Metabolism	0.891168	0.0248758	0.909537	0.023803	0.979803	0.642541	30090.4	26054.6	29685.2	28053.1	31336.2	30178.8	27667.7	23782.7	23095.6	26082.4	29071.1	26609.8	29146.7	25204	24976.1	26347.7	27427.1	26429.8	29233.1	26051.6	26588.6	1884.23	2277.17	1539.3
n7596	neg	pHILLIC	150.035	7.29689	C5H10O3S	1	2-hydroxy-4-methylthiobutanoate	0	41.7056	3.29379e-09	1.60514	0.0106124	25.9824	3.80515e-09	53140.5	26454.3	38632.4	31708.1	29211.1	20681.8	1.4952e+06	1.22657e+06	1180182	1319080	1.49484e+06	1.61808e+06	51461.2	49842.4	69815.3	40178.4	46702.8	62752.9	33304.7	1.38899e+06	53458.9	11379.1	173109	10890.3
n5850	neg	pHILLIC	150.053	8.76599	C5H10O5	37	D-Xylulose	Carbohydrate Metabolism	0.899225	0.629584	0.778874	0.29985	1.15452	0.221677	31230	40789.7	45931.4	30242.8	92709.5	57757.9	37949.3	40196.8	40278	40201.1	56588.8	53349.6	39542	28466.3	30861.1	49689.5	40967.9	43092.4	49776.9	44760.6	38769.9	23358.2	8022.25	7900.16
n8327	neg	pHILLIC	150.053	11.9856	C5H10O5	37	D-Ribose	Carbohydrate Metabolism	1.04975	0.119474	1.0371	0.0713577	1.01219	0.655342	3.26541e+06	3.16201e+06	3.02485e+06	3016040	2.98764e+06	3.00717e+06	3345102	3.08618e+06	3.12289e+06	3.06159e+06	3556083	3209775	3167164	3.12576e+06	3.25435e+06	3.25227e+06	3.27671e+06	3.07191e+06	3077188	3.23027e+06	3.19136e+06	111375	190003	82607.7
n4784	neg	pHILLIC	151.049	12.1089	C5H5N5O	3	Guanine	Nucleotide Metabolism	0.145136	7.20419e-09	1.21433	0.000602129	0.119519	1.03702e-10	114083	99657.3	94174.2	105911	102712	120104	16818.2	19459.1	0	19300.4	23262.5	13559.3	125682	125721	133828	138564	126980	122319	106107	15399.9	128849	9540.3	8198.38	6084.85
p11751	pos	C18AR	152.034	7.78887	C5H4N4O2	3	Xanthine	Nucleotide Metabolism	2.08689	3.90649e-05	1.11756	0.2511	1.86736	6.29e-07	3.33929e+06	3.31444e+06	2.40421e+06	2.42396e+06			5691684	6.16478e+06	5883991	6.22101e+06			3289041	3.12469e+06	3212825	3.20517e+06			2.87047e+06	5.99037e+06	3.20793e+06	527151	247752	67179.5
n4676	neg	pHILLIC	152.047	9.81759	C8H8O3	25	3,4-Dihydroxyphenylacetaldehyde	Amino Acid Metabolism	2.14441	1.97947e-05	0.907971	0.311544	2.36176	4.78128e-06	16469.2	13039.5	9418.6	11921.1	12093.4	13656.7	27229.4	33839.7	26801.3	21819.8	24755.8	29812.3	12431.5	12698.4	12373.2	11332.5	8971.25	11742.2	12766.4	27376.4	11591.5	2321.77	4142.55	1378.22
n11499	neg	pHILLIC	152.047	7.06385	C8H8O3	25	3-Hydroxyphenylacetate	Amino Acid Metabolism	0.676438	0.00670121	0.819392	0.0865773	0.825537	0.0810241	45653.5	33537.7	29241.3	33451	44462.4	30934.5	21763.9	23452.6	18606.3	29625.3	23107.6	30420.9	23029	34825.6	33594.6	25774.3	31923.2	28891.1	36213.4	24496.1	29672.9	7048.79	4617.01	4624.84
n11636	neg	pHILLIC	152.069	9.53825	C5H12O5	4	Ribitol	Carbohydrate Metabolism	13.0989	1.91941e-06	4.57993	9.97665e-10	2.86007	4.43972e-05	11236.3	9334.88	12036.3	9718.18	10234.5	7668.7	133457	106700	110634	112233	187401	138509	51404.6	43072.5	47976.8	40867.7	45038.6	47483.6	10038.1	131489	45974	1528.26	30330.2	3772.26
n10212	neg	pHILLIC	153.01	14.2868	C3H7NO4S	2	3-Sulfino-L-alanine	Amino Acid Metabolism	1.05042	0.66005	0.956517	0.649582	1.09818	0.360252	34863.5	35378.5	27066.2	30837	23422.6	39387.9	37240.2	31518.9	44649.6	29003.5	29930.2	28242	33954.2	33530.9	31677	25652.9	33259.4	24578	31826	33430.7	30442.1	5886.93	6368.79	4211
n8984	neg	pHILLIC	154.003	11.5055	C3H7O5P	3	Propanoyl phosphate	Carbohydrate Metabolism	0.835477	0.00838483	0.819311	0.000485096	1.01973	0.750713	233484	205405	195690	203993	213773	220391	171947	163041	160511	164356	219427	184061	171055	160761	171636	177513	164943	196858	212123	177224	173794	13480.7	22368.4	12697.5
n9700	neg	pHILLIC	155.069	14.2999	C6H9N3O2	5	L-Histidine	Amino Acid Metabolism	0.972246	0.289054	0.963841	0.101967	1.00872	0.762955	17151640	17548308	16795376	16122901	16949870	16560709	15833215	16451441	17314572	15136978	17489352	16096515	15361438	15732362	17043360	16056508	16960360	16318047	1.68548e+07	1.6387e+07	1.62453e+07	490674	898147	668351
p1553	posneg	pHILLIC	155.983	16.4405	C2H5O6P	1	2-Phosphoglycolate	Carbohydrate Metabolism	0.945869	0.334125	1.00507	0.948078	0.941093	0.457667	19540	18591.4	16166.1	15601.3	18475.8	16542.6	16161.3	16351.2	14915.8	18534.9	18464.8	14809.9	16380.2	15753.1	22339.8	14685.7	19547.8	16743.1	17486.2	16539.7	17574.9	1587.76	1642.86	2841.89
n12121	neg	pHILLIC	156.017	10.2223	C5H4N2O4	2	Orotate	Nucleotide Metabolism	1.02048	0.625597	1.0125	0.743585	1.00788	0.835523	4.16652e+06	3567178	3835367	3.43188e+06	3.58097e+06	3714026	3.95615e+06	3.87889e+06	3.73274e+06	3.49842e+06	4.1733e+06	3513071	3.48115e+06	3.95383e+06	3.87694e+06	3.66729e+06	3581637	4.01377e+06	3.71599e+06	3.7921e+06	3.76243e+06	260126	263586	216228
n4979	neg	pHILLIC	156.054	11.1517	C6H8N2O3	4	Imidazole lactate	Amino Acid Metabolism	2.54404	3.77458e-07	1.14039	0.0967477	2.23086	7.49418e-07	21312.2	19645.6	24275	21400.2	17924.3	26390.4	55667.6	49886.2	64406.7	47153.1	55838.8	60183.8	20479.5	23531.4	28575.8	26008.9	25338.5	25397	21824.6	55522.7	24888.5	3074.21	6365.42	2705.31
n7168	both	pHILLIC	156.054	8.82182	C6H8N2O3	4	Imidazole lactate	Amino Acid Metabolism	1.09693	0.198856	1.08903	0.216656	1.00725	0.919405	19327.2	23311.5	18974.8	22260.3	23219.1	18598.8	21242.8	20495.9	20188.9	26303.4	26555.8	23087.9	26367.3	18731.4	22279.8	21271.6	24387.9	23843.6	20948.6	22979.1	22813.6	2213.86	2857.35	2664.4
n6219	neg	pHILLIC	158.033	11.2314	C5H6N2O4	3	(S)-Dihydroorotate	Nucleotide Metabolism	1.02472	0.595726	1.04683	0.368043	0.978888	0.638663	145367	152167	173782	140242	145866	165595	168016	145160	160017	145845	170877	155925	186268	157749	165176	151662	153387	151998	153837	157640	161040	13106.7	10829.4	13361.8
n4127	neg	pHILLIC	158.069	9.1852	C6H10N2O3	2	4-Methylene-L-glutamine	Carbohydrate Metabolism	1.00902	0.848509	0.974914	0.48415	1.03498	0.428845	324179	318260	328113	369204	371765	355504	325361	313605	327324	354072	390738	374566	330124	313796	331082	362805	346264	331100	344504	347611	335862	23852.8	30631.1	16730.1
n5524	both	pHILLIC	160.037	19.1781	C6H8O5	5	D-2,3-Diketo 4-deoxy-epi-inositol	Carbohydrate Metabolism	0.963761	0.506691	1.00803	0.904345	0.956081	0.49937	15743.1	13931	15752	13541.8	12595.5	13097.4	14707.7	11526.9	14000.5	13138.3	14846	13373.5	13658.4	11740	15182.1	12726.7	15661.9	16371.8	14110.2	13598.8	14223.5	1344.42	1224.92	1807.25
n11372	neg	pHILLIC	160.037	11.7718	C6H8O5	5	3,5/4-Trihydroxycyclohexa-1,2-dione	Carbohydrate Metabolism	0.864431	0.242422	0.975246	0.814916	0.886372	0.415305	20581.2	20731.5	25373.4	17187.8	19581.9	20813	23442.7	18360	24043.9	13921.8	13632.6	14020.8	25623.8	17041.4	23657.4	15600.3	15899.4	23370.3	20711.5	17903.6	20198.8	2662.86	4853.17	4495.56
n6464	neg	pHILLIC	160.121	17.8402	C7H16N2O2	6	L-Carnitinamide	0	1.08244	0.377464	1.00552	0.94325	1.0765	0.343359	8215.21	8151.89	5391.79	8176.27	8624.01	7708.15	9484.51	7230.23	6460.1	8751.9	9121.9	9032.92	8479.25	6194.99	7876.57	8110.01	7639.19	8222.78	7711.22	8346.93	7753.8	1172.81	1211.31	816.236
p11572	pos	pHILLIC	160.121	22.327	C7H16N2O2	6	N6-Methyl-L-lysine	Amino Acid Metabolism	0.934675	0.550027	0.871537	0.193918	1.07244	0.47136	294783	259712	218489	213156	227874	163506	208196	196895	234730	158680	276440	212593	200292	171479	233425	169947	198963	226454	229587	214589	200093	44543.8	39281	26588.7
p10478	posneg	pHILLIC	161.033	15.2658	C5H7NO5	2	N-Formyl-L-aspartate	Amino Acid Metabolism	1.0813	0.0017457	0.975094	0.176655	1.10892	0.000159333	681485	649912	693794	653528	694348	652697	744253	712494	711691	703472	763819	717346	645573	662148	683483	630202	659923	644167	670960	725512	654249	21258.4	23373.4	18462.7
p7329	pos	pHILLIC	161.069	10.0958	C6H11NO4	10	O-Acetyl-L-homoserine	Amino Acid Metabolism	0.957623	0.366819	1.01568	0.671089	0.942842	0.138076	942641	1.02175e+06	1.04289e+06	1.02021e+06	1.1882e+06	1.02481e+06	894559	1.07095e+06	968351	997627	1.10821e+06	936347	1.07656e+06	1.06957e+06	1.00717e+06	1.11552e+06	1.00442e+06	1.06509e+06	1.04008e+06	996007	1.05639e+06	80504.8	81023.9	43071.3
p6155	pos	pHILLIC	161.105	13.0275	C7H15NO3	2	L-Carnitine	Amino Acid Metabolism	1.02893	0.253755	0.992123	0.733687	1.0371	0.126097	1.65209e+06	1.63576e+06	1593369	1.54144e+06	1.49411e+06	1.50911e+06	1.69543e+06	1636341	1.67975e+06	1558579	1.58598e+06	1.54254e+06	1.56196e+06	1.61244e+06	1.63601e+06	1.51528e+06	1.53165e+06	1.49431e+06	1.57098e+06	1.61644e+06	1.55861e+06	66161.3	63846.6	55925.1
p3763	pos	pHILLIC	162.017	11.2942	C5H6O6	2	4-Hydroxy-2-oxoglutarate	Carbohydrate Metabolism	0.600772	2.38724e-06	0.730465	4.31153e-05	0.822451	0.00150844	1.84916e+06	1.79534e+06	2.21933e+06	2.07988e+06	1.8621e+06	1.88514e+06	1.22859e+06	1.10261e+06	1.21862e+06	1.00352e+06	1.32595e+06	1.1443e+06	1.47379e+06	1.30525e+06	1.55032e+06	1.34791e+06	1.45471e+06	1.40785e+06	1.94849e+06	1.1706e+06	1.42331e+06	164569	112279	88914.7
n4114	neg	pHILLIC	162.053	14.962	C6H10O5	24	3-Ethylmalate	Carbohydrate Metabolism	0.850926	0.0446732	0.766858	0.00623056	1.10963	0.137384	30847	24197.4	26602.4	27006.5	28498	20597.6	20502.4	22108.9	21590.2	20355.8	26269.8	23405.5	21867.3	17804.5	18057.2	22579.8	22869.8	17792.4	26291.5	22372.1	20161.8	3550.63	2213.68	2517.48
p3177	pos	pHILLIC	162.053	8.34141	C6H10O5	24	2-Dehydro-3-deoxy-L-rhamnonate	Carbohydrate Metabolism	1.1897	0.0156236	1.64227	5.54558e-08	0.724427	7.80343e-05	161536	148665	145720	134999	144499	155344	184600	156125	159747	164994	215109	179170	246752	240286	251375	244367	260107	219985	148461	176624	243812	9195.78	21870	13504.4
n9989	both	pHILLIC	162.101	22.0545	C6H14N2O3	6	N6-Hydroxy-L-lysine	Amino Acid Metabolism	1.10353	0.150057	0.994081	0.889958	1.1101	0.114622	35945.6	30291.9	28361.2	31670.6	31343.8	30747.8	42578.4	30212.2	31470.9	33182.2	36495.6	33921.6	31844	29929.1	33590.3	33285.7	28807.3	29789.6	31393.5	34643.5	31207.7	2515.02	4444.12	1990.35
n11440	both	pHILLIC	163.03	8.18181	C5H9NO3S	1	Acetylcysteine	Xenobiotics Drugs etc	1.89724	3.31689e-06	1.22956	0.012995	1.54302	3.82705e-05	30293.5	22139.8	21089.3	23350.1	23574	25693.2	48771.4	44098.6	45733.1	41128.6	54423.9	43106.9	29068.2	34223	32991.4	27519.9	29765	26120.2	24356.6	46210.4	29948	3293.87	4778.36	3127.09
n10768	neg	pHILLIC	163.048	14.5747	C5H9NO5	4	L-erythro-4-Hydroxyglutamate	Amino Acid Metabolism	0.9648	0.471337	0.902564	0.116622	1.06895	0.112253	64472.2	62408.5	77040.5	72399.7	57904.8	74509.5	63158.3	65601.1	65311.7	68696.7	64523.5	67056.2	58332.5	62622.5	56134.1	55798.7	68920.5	67101.2	68122.5	65724.6	61484.9	7602.54	1940.14	5639.65
p7056	pos	pHILLIC	164.047	14.8732	C9H8O3	13	enol-Phenylpyruvate	Amino Acid Metabolism	1.15665	0.104551	1.16226	0.162671	0.995171	0.944103	18032.4	17242.8	22807.2	14542.9	12911.5	18753.8	19749.5	21372.1	19770.6	18930	18587.7	22217.7	20225.6	24604.4	21063.7	21344.3	15733.8	18241.1	17381.8	20104.6	20202.1	3458.4	1413.52	3007.96
n4771	neg	pHILLIC	164.059	7.94491	C8H8N2O2	1	Ricinine	0	2.31852	1.20481e-08	0.957291	0.495841	2.42196	1.65593e-08	130479	124281	106629	113528	129537	107291	257612	258390	255048	287089	299092	292962	120932	110495	107614	115582	133956	92767.1	118624	275032	113558	10861.9	20127.3	13795.2
p7711	pos	pHILLIC	164.069	10.4427	C6H12O5	25	L-Rhamnose	Carbohydrate Metabolism	1.008	0.85043	0.961532	0.24661	1.04833	0.300093	916357	958874	944692	829272	922042	885480	889272	866496	816523	928782	1.046e+06	953295	847436	786030	878229	891494	919376	924241	909453	916728	874468	46677.9	79388.3	51672.2
n4441	neg	pHILLIC	165.046	13.1729	C5H11NO3S	4	L-Methionine S-oxide	Amino Acid Metabolism	1.02831	0.172233	0.986518	0.357357	1.04237	0.046379	4204332	4152453	4.07462e+06	3.96579e+06	4212486	3.98828e+06	4.32811e+06	4.14761e+06	4.21705e+06	3.93477e+06	4.38653e+06	4280341	4.0737e+06	3958057	4.1567e+06	4031327	4120806	3.92576e+06	4.09966e+06	4.21574e+06	4.04439e+06	107169	160969	90564.1
p4084	posneg	pHILLIC	165.065	9.46114	C6H7N5O	5	3-Methylguanine	0	1.25693	0.000387567	1.0968	0.0417108	1.14599	0.011365	86444.1	88449.9	89368.8	82837.5	75418.7	90685.8	103784	96960.4	117302	101630	107154	118232	90128.4	90904.5	97795.6	91725.7	105216	87114.8	85534.1	107510	93814.1	5659.82	8610.73	6589.95
p10804	posneg	pHILLIC	165.079	10.069	C9H11NO2	7	L-Phenylalanine	Amino Acid Metabolism	0.965716	0.134047	0.991687	0.678067	0.973812	0.17142	90785744	98506008	98284688	99298048	95372600	91438304	90784656	97306528	89782944	89816288	95402992	90923720	92486904	99188744	93538360	92693728	96554256	94454176	95614232	92336188	9.48194e+07	3.73832e+06	3.20565e+06	2.60132e+06
p484	posneg	pHILLIC	166.048	12.861	C5H10O6	8	L-Arabinonate	Carbohydrate Metabolism	0.983361	0.550972	0.971025	0.174481	1.0127	0.595278	33423318	33000308	32237196	36088292	34939328	35070020	33457044	33261166	33096822	31709668	36819744	33007086	32290230	33238602	34218000	33308090	32198842	33571744	3.41264e+07	3.35586e+07	3.31376e+07	1.46505e+06	1.71288e+06	773863
n579	neg	C18AR	166.063	16.6781	C9H10O3	17	Phenyllactate	Amino Acid Metabolism	28.5731	3.90169e-07	2.13796	1.73306e-08	13.3647	5.01342e-07	251253	273169	256084	256585			7117208	7.46037e+06	6822391	8232986			569535	542106	551065	554556			259273	7.40824e+06	554315	9571.04	608507	11421.2
n644	neg	pHILLIC	166.063	7.3088	C9H10O3	17	3-(3-Hydroxy-phenyl)-propanoic acid	Amino Acid Metabolism	33.5665	8.06887e-09	2.12622	0.000329911	15.7869	1.17233e-08	202231	204421	189509	110556	117368	174563	6.20771e+06	6.35445e+06	5936938	4287703	5.39443e+06	5.33989e+06	435683	304479	398194	320848	245398	418743	166441	5.58685e+06	353891	42078.2	759348	75050.2
p14938	pos	pHILLIC	167.058	4.78733	C8H9NO3	9	Pyridoxal	Metabolism of Cofactors and Vitamins	1.02975	0.730179	0.847998	0.11334	1.21433	0.0938037	29471.7	25410.3	20916.2	24311.2	27337.3	22780.7	21897.3	28744.7	23325.2	21499.3	31483.9	27746.4	24889	18841	24864.8	25620.8	17570	15606.8	25037.9	25782.8	21232.1	3088.57	4113.79	4395.52
n3188	neg	pHILLIC	168.028	12.4693	C5H4N4O3	1	Urate	Nucleotide Metabolism	1.07706	0.148076	0.950187	0.380741	1.13352	0.0419315	44390.6	36939.8	39158.6	37442.9	35694	42087.3	37416.5	41749	41962.8	42438	47946.8	42363.7	36806	31510.2	42663.9	39446.7	34202.4	39342.5	39285.5	42312.8	37328.6	3338.42	3351.84	4022.62
n5745	neg	pHILLIC	168.09	11.3479	C8H12N2O2	3	Pyridoxamine	Metabolism of Cofactors and Vitamins	1.03532	0.753727	0.868887	0.20275	1.19154	0.0379556	26541.9	19332	21233.3	17628.5	16487.5	14361.2	23205.7	17527.1	19091.2	17369.2	23982.1	18491.3	16575.2	17580.9	16668.7	15925	19110.2	14569.9	19264.1	19944.4	16738.3	4272.51	2907.01	1531.72
p13924	pos	pHILLIC	169.005	15.3531	C3H7NO5S	1	L-Cysteate	Amino Acid Metabolism	1.14771	0.172002	1.0724	0.433935	1.07023	0.453613	12817.1	17445.7	18972.6	13259.6	13901	15635.6	15571.7	16565.5	22327.7	17078.9	19515	14566.8	15276	16805.2	17905.2	17223.1	18901.5	12583.2	15338.6	17604.3	16449	2469.05	2852.16	2244.2
n4972	neg	pHILLIC	169.05	13.8969	C4H12NO4P	1	Phosphodimethylethanolamine	Lipid Metabolism	NA	1.57728e-07	INF	INF	INF	1.57728e-07	0	0	0	0	0	0	6590.98	5200.45	5092.94	5094.5	7911.14	5603.73	0	0	0	0	0	0	0	5915.62	0	0	1131.19	0
p8421	posneg	pHILLIC	169.074	7.91699	C8H11NO3	4	Pyridoxine	Metabolism of Cofactors and Vitamins	1.01536	0.533386	0.984018	0.460964	1.03185	0.185122	772006	740309	758690	715732	757353	695525	767176	719767	794548	715348	773201	737774	700642	734309	754960	718370	755461	704921	739936	751302	728110	29126.8	31849.6	24060.5
p6923	posneg	pHILLIC	169.085	14.1001	C7H11N3O2	5	Nalpha-Methylhistidine	0	0.907427	0.272952	0.938947	0.523213	0.96643	0.600536	56333.7	54457.8	57549.7	57923.1	81425.6	50013.5	53728.7	53881.4	49557.1	56549	51184	59689.5	62163.5	46531.6	53778.4	54435.8	67740.8	51214.6	59617.2	54098.3	55977.4	11066.9	3648.75	7691.08
p12488	pos	pHILLIC	169.085	12.2311	C7H11N3O2	5	N(pi)-Methyl-L-histidine	Amino Acid Metabolism	1.00406	0.932326	1.03965	0.274634	0.965773	0.454186	373562	343487	362255	336021	312263	346046	352724	369033	378342	317883	369032	295045	356604	325654	374793	380225	367412	351158	345606	347010	359308	21293.3	33265.7	19744.8
p692	pos	pHILLIC	169.085	7.55697	C7H11N3O2	5	histidine methyl ester	0	0.897684	0.395451	0.848065	0.182187	1.05851	0.688828	6811.27	8906.29	8251.78	10083.4	10974.8	7794.29	9180.7	7044.84	5706	6698.2	7643.44	11144.2	4415.95	6755.44	7674.52	8158.85	9035.21	8756.37	8803.64	7902.89	7466.06	1526.77	1960.6	1700.51
p9743	pos	pHILLIC	169.989	17.0924	C3H6O6S	7	3-Sulfolactate	0	1.4673	3.75362e-06	1.15902	0.000239096	1.26598	8.8347e-05	51089	52270.8	49089.1	57786.9	51437.2	51320.6	71002.8	74738	74997	71402.3	85872.2	81242.8	60000.1	63950.8	59457.8	58152.1	59116.9	62088.8	52165.6	76542.5	60461.1	2948.88	5863.28	2153.4
n11084	neg	pHILLIC	170.058	7.74259	C8H10O4	6	3,4-Dihydroxyphenylethyleneglycol	Amino Acid Metabolism	1.04855	0.538393	1.00687	0.904354	1.04139	0.583937	14425.4	14533.5	12118.3	12034.2	15431.9	14508.5	17150.5	16341.2	12411.4	12815.1	15846.3	12519.4	13921.8	12004.5	14931.6	15442.2	13075.2	14247.1	13842	14514	13937.1	1416.32	2161.05	1251.25
n10891	neg	pHILLIC	171.053	13.6852	C7H9NO4	3	2,3,4,5-Tetrahydrodipicolinate	Amino Acid Metabolism	0.885548	0.187666	0.966216	0.702665	0.916512	0.392423	30034.4	30852.1	27122.2	30267.7	35522.8	38725.1	26385.5	22778.2	25206.8	28571.5	35906	31641.6	35943	23604.2	27812.7	34596.8	27878.4	36184.9	32087.4	28414.9	31003.3	4232.4	4748.36	5269.81
n9982	neg	pHILLIC	172.014	14.656	C3H9O6P	3	sn-Glycerol 3-phosphate	Lipid Metabolism	1.03386	0.424488	0.885045	0.026706	1.16814	0.00328596	139040	112163	123599	116031	131860	126556	130017	117466	126145	126801	136127	138061	124242	99402.5	110134	110360	102076	116904	124875	129103	110520	9936.73	7481.94	9209.96
n1100	both	pHILLIC	173.069	9.48294	C7H11NO4	6	N-Acetyl-L-glutamate 5-semialdehyde	Amino Acid Metabolism	1.16531	0.000949164	1.03355	0.450409	1.12748	0.00269265	74157.6	73285.6	70834.4	78731.2	87651.4	76229.3	93584.9	86350.1	87148.4	89022.4	87702.6	93268.5	69291	78420	82491	81816.6	84660.5	79674.2	76814.9	89512.8	79392.2	5945.22	3155.87	5409.13
p12277	pos	pHILLIC	173.08	13.8326	C6H11N3O3	1	5-Guanidino-2-oxopentanoate	Amino Acid Metabolism	1.06564	0.117213	1.03675	0.292756	1.02786	0.313612	1.47554e+06	1.35738e+06	1308344	1.28605e+06	1.18251e+06	1.28044e+06	1.5343e+06	1.4501e+06	1373403	1.34354e+06	1.35907e+06	1347738	1.41966e+06	1.32864e+06	1.33291e+06	1330023	1.41845e+06	1350553	1.31504e+06	1401358	1.36337e+06	97161.3	75942.2	43845.8
p2901	posneg	pHILLIC	174.017	10.6062	C6H6O6	3	L-Dehydroascorbate	Carbohydrate Metabolism	1.09322	0.141222	1.0885	0.144421	1.00433	0.911042	3.67393e+06	3.9065e+06	4304620	3.27316e+06	3.18844e+06	3326281	3.8576e+06	3.72591e+06	4.19756e+06	3.58943e+06	4.31495e+06	4.00779e+06	4.07606e+06	3672581	4.07268e+06	3734838	3.77716e+06	4257688	3.61216e+06	3.94887e+06	3.93184e+06	435002	278057	235273
n4779	neg	pHILLIC	174.053	13.0487	C7H10O5	7	Shikimate	Amino Acid Metabolism	1.09853	0.0756735	1.14513	0.00525461	0.959312	0.391908	40862.4	42465.9	40862.1	44991.5	37654.1	38422.2	42402.9	48786.3	42346.3	39022.4	49024.2	47842.3	46502.6	51559.9	44088	44333.1	49566.3	44801.6	40876.4	44904.1	46808.6	2678.33	4196.94	3092.95
n9711	neg	pHILLIC	174.064	11.4438	C6H10N2O4	4	N-Formimino-L-glutamate	Amino Acid Metabolism	1.04812	0.316796	1.04025	0.218133	1.00757	0.837774	354334	352507	390988	343567	319785	332489	362993	365683	424303	355901	336920	348615	355439	351171	375155	373335	359168	363668	348945	365736	362989	24328.6	30521.4	9662.12
n1389	both	pHILLIC	174.101	10.9547	C7H14N2O3	5	N-Acetylornithine	Amino Acid Metabolism	0.803531	0.106776	0.911202	0.446218	0.881836	0.370005	2.11875e+06	1.75861e+06	1.65976e+06	2.60331e+06	2.59664e+06	2.34764e+06	1.85664e+06	1.30025e+06	1.16791e+06	2.1421e+06	2.20367e+06	1843388	1.98148e+06	1.39409e+06	1.62517e+06	2.59285e+06	2.31255e+06	2.01667e+06	2.18078e+06	1.75233e+06	1.98713e+06	408131	429121	437357
n3487	both	pHILLIC	174.112	25.1778	C6H14N4O2	2	L-Arginine	Amino Acid Metabolism	1.02739	0.499904	0.988724	0.780892	1.03911	0.408149	54821716	48153604	52326984	48254704	48276252	48394504	52223400	51169492	52421256	46546488	57716700	48374756	48508552	48440944	56849528	49617320	48233516	45192672	5.0038e+07	51408682	4.94738e+07	2.85164e+06	3.85702e+06	3.90607e+06
p712	posneg	pHILLIC	174.137	20.8208	C8H18N2O2	1	Ne,Ne dimethyllysine	0	1.00191	0.978782	0.891213	0.097876	1.12421	0.0706096	785676	719298	669863	639898	612258	542231	654703	635902	689787	565195	793111	638116	587664	526491	660547	555658	596042	611022	661537	662802	589571	84790.1	75676.1	46200.5
p7991	posneg	pHILLIC	175.024	14.0131	C6H7O6	1	Monodehydroascorbate	Carbohydrate Metabolism	0.854465	0.00146219	0.938815	0.0729509	0.910153	0.0250886	274684	288902	258329	280576	305595	280015	221479	256782	264408	225899	239088	234767	279763	267150	262418	276529	258234	240719	281350	240404	264136	15630.7	17009	14092.6
n11901	neg	C18AR	175.063	10.8755	C10H9NO2	12	Indole-3-acetate	Amino Acid Metabolism	1.58765	0.1482	1.26251	0.466408	1.25754	0.0396545	0	7724.03	7124.41	7942.29			7396.74	9300.66	8882.17	10604.2			7568.73	6777.95	7688.54	6738.3			5697.68	9045.95	7193.38	3814.16	1321.59	505.225
p13300	both	pHILLIC	175.096	15.4874	C6H13N3O3	3	L-Citrulline	Amino Acid Metabolism	1.04457	0.0296189	1.16762	6.14003e-05	0.894612	0.000391893	2446520	2.42937e+06	2.3557e+06	2.35547e+06	2293220	2.23065e+06	2490791	2472725	2.47543e+06	2.46968e+06	2495782	2.33544e+06	2.91766e+06	2.58317e+06	2.79843e+06	2.79532e+06	2.74965e+06	2632019	2.35182e+06	2.45664e+06	2.74604e+06	81395	60280.9	121792
p13947	pos	pHILLIC	176.032	14.2456	C6H8O6	15	Ascorbate	Carbohydrate Metabolism	1.05044	0.0445871	1.03644	0.0835089	1.01351	0.449188	53901556	53880696	53415708	51657512	48630288	51077124	56764228	54630768	54396484	52285928	57041844	53210836	54674132	53962044	56126952	52939008	53446944	52805088	52093814	5.47217e+07	5.39924e+07	2.07018e+06	1.89128e+06	1.25211e+06
n221	neg	pHILLIC	176.043	16.4029	C5H8N2O5	2	N-Carbamoyl-L-aspartate	Nucleotide Metabolism	1.11875	0.156811	1.12133	0.0680333	0.997699	0.965961	15000.8	14364.4	12874.6	13759.8	15689.7	18703	14557.6	18395.2	19974	16751.5	16171.7	15276.1	17660.3	17693.6	16371.3	16589.7	15665.7	17378.8	15065.4	16854.3	16893.2	2030.86	2017.35	816.851
n8066	neg	pHILLIC	177.046	7.44171	C6H11NO3S	3	N-Formyl-L-methionine	Amino Acid Metabolism	1.02668	0.487339	1.10702	0.0926103	0.927428	0.15715	399163	359028	377496	344769	335958	327232	372713	376300	386120	340456	375533	349713	422256	419682	453187	342775	363255	371899	357274	366806	395509	27129.2	17667.8	42438.7
n1929	neg	pHILLIC	177.064	13.2223	C6H11NO5	1	4-Hydroxy-4-methylglutamate	Carbohydrate Metabolism	1.09295	0.0696664	1.04303	0.262061	1.04786	0.324858	111501	110819	109660	114787	124002	124053	120725	143517	123665	120080	136927	114491	122252	109929	120176	132108	114629	125627	115804	126567	120787	6593.76	11181.1	7873.27
n2064	both	pHILLIC	177.943	15.533	H4O7P2	1	Pyrophosphate	Energy Metabolism	1.08214	0.000506417	1.01738	0.469038	1.06365	0.0174445	1336890	1.23073e+06	1.28255e+06	1.25053e+06	1271097	1.29663e+06	1.40103e+06	1.34986e+06	1.38892e+06	1.33891e+06	1.43533e+06	1.38428e+06	1.26912e+06	1.2238e+06	1.40723e+06	1.28901e+06	1.28611e+06	1.32649e+06	1.27807e+06	1.38305e+06	1.30029e+06	37073.6	35049.9	62085.9
n3748	neg	pHILLIC	178.048	14.3064	C6H10O6	26	D-Glucono-1,5-lactone	Carbohydrate Metabolism	1.04769	0.297837	1.07207	0.1375	0.977265	0.629137	376520	374784	339660	349155	352943	406747	376733	362644	354367	399511	437666	373807	395311	341660	433463	379889	390801	417220	366635	384121	393057	24469.2	30369.5	31754.2
n233	neg	pHILLIC	179.059	7.30318	C9H9NO3	6	Hippurate	Amino Acid Metabolism	0.925667	0.00684122	0.981697	0.61724	0.942925	0.156749	3954662	3.82484e+06	3.77175e+06	3.65618e+06	4033153	3.85939e+06	3.37299e+06	3486625	3.54951e+06	3.51242e+06	3.62229e+06	3.83906e+06	4343827	3.5131e+06	3.6118e+06	3.56297e+06	3.78455e+06	3.86095e+06	3.85e+06	3.56382e+06	3.77953e+06	133349	157734	306954
n2165	neg	pHILLIC	179.079	13.7679	C6H13NO5	10	D-Glucosamine	Carbohydrate Metabolism	0.752631	7.24705e-05	0.89449	0.0190034	0.841409	0.00301357	61642.3	56372.7	52325.4	57925.5	55375.4	51140.3	44548.3	44223.4	42945.9	41378.8	43799.9	35070.8	45781.9	53002.8	51148.2	46375.8	54231.6	48918.2	55796.9	41994.5	49909.8	3819.54	3576.9	3472.46
n1314	neg	pHILLIC	179.081	8.08222	C7H9N5O	2	7-Aminomethyl-7-carbaguanine	0	4.49588	8.2698e-10	1.21272	0.00482695	3.70725	1.35747e-09	18250.4	15017.5	16456.8	18005.4	17856.6	13763.2	70433.8	65206.2	72378	77611.5	80011.4	81023.8	18018.3	21749	21484.2	20988.4	18830.7	19413.4	16558.3	74444.1	20080.7	1835.21	6164.57	1538.73
p10884	pos	pHILLIC	180.042	7.85833	C9H8O4	11	3-(4-Hydroxyphenyl)pyruvate	Amino Acid Metabolism	0.654875	4.09473e-05	1.07697	0.194638	0.608074	1.17411e-05	181428	166396	161684	164878	149758	139000	109959	110826	109818	105622	115285	79228.8	178372	192737	189412	157864	162118	156771	160524	105123	172879	14635.5	13053.5	16115.7
n8964	neg	pHILLIC	180.046	7.6071	C6H12O4S	1	5-Methylthio-D-ribose	Amino Acid Metabolism	1.0063	0.929555	0.981619	0.786161	1.02514	0.680674	55178.7	42121.8	43773.6	39802.6	46694.3	39506.9	50219.9	47645.5	46678.3	37029.7	45912.1	41274.9	49810.8	45977.5	45923	40260.9	40908.2	39287.9	44513	44793.4	43694.8	5865.64	4796.67	4160.73
n1847	neg	pHILLIC	180.064	9.34239	C6H12O6	57	beta-D-Glucose	Carbohydrate Metabolism	2.11407	0.00101569	0.936822	0.0964505	2.25664	0.000694045	1.15466e+06	1.12698e+06	1.20929e+06	1.09265e+06	1.03613e+06	1.08326e+06	2.05668e+06	1.7737e+06	1.96636e+06	2.02383e+06	3464921	2.88505e+06	1.00244e+06	1.08375e+06	1.17846e+06	1.00436e+06	1.01458e+06	995898	1.11716e+06	2.36176e+06	1.04658e+06	60507	663358	72246
n5483	neg	pHILLIC	180.064	13.8442	C6H12O6	57	D-Glucose	Carbohydrate Metabolism	0.823406	0.000128409	0.906015	0.00215724	0.908821	0.00639061	10521482	9674688	9231711	9553252	9297304	9406781	8461774	7.96617e+06	7.53916e+06	7788385	8504769	7.23811e+06	9032230	8501907	8757233	8938943	8694089	8339297	9614203	7.91639e+06	8.71062e+06	473345	502964	260558
n2634	neg	pHILLIC	181.074	12.7413	C9H11NO3	11	L-Tyrosine	Amino Acid Metabolism	1.01699	0.638325	0.982864	0.52829	1.03472	0.344373	8986499	8780233	8640317	8100745	8.17183e+06	8056316	9378640	8388613	8698721	8.07208e+06	9199784	7.85987e+06	8.25683e+06	8575134	8828335	7790734	8.37547e+06	8.04002e+06	8.45599e+06	8.59962e+06	8.31109e+06	396795	607772	371107
p2239	posneg	pHILLIC	181.096	9.89314	C7H11N5O	1	6-methyltetrahydropterin	0	NA	9.53965e-08	INF	INF	INF	9.53965e-08	0	0	0	0	0	0	15993.9	13318.4	13629.2	17550.3	17233.8	21469.5	0	0	0	0	0	0	0	16532.5	0	0	2998.37	0
p12051	pos	pHILLIC	182.058	9.01422	C9H10O4	13	3-(4-Hydroxyphenyl)lactate	Amino Acid Metabolism	2.83088	2.16828e-08	1.56977	4.2614e-10	1.80337	8.05858e-07	116623	110235	108703	114517	108907	107746	343646	265308	306088	295722	345541	331129	164148	175422	178318	172697	178714	177315	111122	314572	174436	3598.15	31409.5	5504.34
n6966	neg	pHILLIC	182.08	9.76322	C7H10N4O2	1	L-Lathyrine	0	1.05619	0.463067	0.919762	0.347109	1.14833	0.0997129	9822.26	10702.6	12398.8	10774.4	11889.1	8293.28	11593.7	11546	9111.9	12505.5	10577.8	12134.6	8505.61	10830.4	9501.55	11847.2	7720.92	10349	10646.7	11244.9	9792.46	1473.16	1231.9	1525.85
p15106	pos	pHILLIC	183.066	14.6384	C5H14NO4P	1	Choline phosphate	Lipid Metabolism	2.20773	3.58095e-11	0.983359	0.518225	2.24509	1.88079e-11	520838	480228	459882	469257	494349	462743	1.11451e+06	998386	1.07067e+06	1.03257e+06	1.07611e+06	1.08213e+06	469486	477523	486017	492050	473450	440724	481216	1.06239e+06	473208	23163.6	40862.3	17926.7
p8106	pos	pHILLIC	185.009	16.0277	C3H8NO6P	2	O-Phospho-L-serine	Amino Acid Metabolism	0.114617	1.25105e-09	1.07159	0.144686	0.10696	2.35132e-13	37983.2	31532.9	31992.7	31164.9	29549.4	36683.6	4135.01	4116.26	3776.85	4019.31	2855.89	3894.78	37659.2	34881	35987.9	34598.8	36462.4	33557.1	33151.1	3799.68	35524.4	3367.66	481.914	1469.24
n6038	both	pHILLIC	186.053	9.07629	C8H10O5	2	3-hydroxy-3-carboxy-4,5-cyclopropylhex-5-enoate	0	1.0007	0.974668	0.975215	0.110968	1.02613	0.276946	733815	722052	733932	760164	764871	751640	716489	743577	758025	716697	809105	725713	746083	695793	742389	718831	714854	737821	744412	744934	725962	16976.8	35403.4	19492.3
n8528	neg	pHILLIC	187.084	9.52344	C8H13NO4	6	6-Acetamido-2-oxohexanoate	Amino Acid Metabolism	0.782193	0.0175692	0.984443	0.875582	0.794553	0.0547881	5949.95	7626.09	5554.24	6298.37	6363.21	7871.77	4855.7	5161.47	5658.4	6328.77	5154.72	3865.54	6265.72	5499.19	6966.43	8843.17	5609.48	5862.63	6610.61	5170.77	6507.77	930.893	822.433	1262.02
p12458	pos	pHILLIC	188.032	17.4442	C7H8O6	6	But-1-ene-1,2,4-tricarboxylate	Amino Acid Metabolism	1.19401	0.0357696	1.14156	0.0833781	1.04594	0.530822	20823.6	25549.6	24929.3	21180.3	18414.3	24506.6	30281.2	26628.6	27986.1	21616.3	30395.5	24765.6	27753.4	28973.1	25108.7	27943.6	22060.9	22732	22567.3	26945.5	25762	2844.11	3387.19	2910.04
n6817	neg	pHILLIC	188.032	14.5672	C7H8O6	6	(Z)-But-2-ene-1,2,3-tricarboxylate	Carbohydrate Metabolism	1.02434	0.459391	0.985426	0.685927	1.03949	0.324914	1.16963e+06	1.18699e+06	1.24852e+06	1.10758e+06	1.12996e+06	1.09618e+06	1.15373e+06	1.13251e+06	1.18365e+06	1.12363e+06	1.31156e+06	1.20267e+06	1.10962e+06	1.11866e+06	1298010	1.06777e+06	1.10416e+06	1.13952e+06	1.15648e+06	1.18462e+06	1.13962e+06	57106.7	69036.2	81050.8
n2550	neg	pHILLIC	188.116	14.7075	C8H16N2O3	7	N6-Acetyl-L-lysine	Amino Acid Metabolism	0.98144	0.587207	1.05484	0.0620755	0.930419	0.0746024	185299	169558	184368	174551	176399	173536	166863	183956	177146	151612	177697	186694	191381	187541	201064	172345	183232	186479	177285	173995	187007	6267.52	12930.2	9450.19
p4851	posneg	pHILLIC	188.127	25.4261	C7H16N4O2	5	3-methylarginine	0	1.06078	0.266156	1.03409	0.536003	1.02581	0.546475	72654.4	58036.8	61149.6	55739.8	69137.5	67494.6	73694.2	63291.9	63587.4	67239.8	73081.1	66670.4	70485.4	60301.5	69344.5	67906.7	69727.4	59545.6	64035.4	67927.5	66218.5	6714.33	4520.89	4953.38
p12753	posneg	pHILLIC	188.127	21.7387	C7H16N4O2	5	Ngamma-Monomethyl-L-arginine	0	1.11015	0.725109	0.866285	0.59801	1.2815	0.417898	59100	40189.3	20093.7	79543.8	79807.8	38351.8	51303.3	31184.7	23432.8	59002	107047	80042.4	38126.5	20419	26182.8	71251.2	63061.5	55646.2	52847.7	58668.8	45781.2	24173.6	31140.4	20642.6
p11723	pos	pHILLIC	188.127	22.837	C7H16N4O2	5	Homoarginine	Amino Acid Metabolism	0.980619	0.825804	0.90349	0.173119	1.08537	0.300801	169231	142037	134703	127482	135346	110370	132234	130311	140539	105555	169917	124737	125632	109555	136739	114467	120885	132833	136528	133882	123352	19342.5	21186.6	10485.3
p11315	pos	pHILLIC	188.152	21.3915	C9H20N2O2	2	N6,N6,N6-Trimethyl-L-lysine	Amino Acid Metabolism	1.02897	0.617213	1.01625	0.740312	1.01252	0.791655	2904586	2.29135e+06	2.36773e+06	2.32625e+06	2375047	2.27869e+06	2.82455e+06	2.39058e+06	2.24616e+06	2341166	2.74169e+06	2.42091e+06	2.50584e+06	2.47251e+06	2.73771e+06	2.3973e+06	2.3527e+06	2.31396e+06	2.42394e+06	2.49417e+06	2463336	238660	232995	152371
p624	pos	pHILLIC	189.064	8.85743	C7H11NO5	4	L-2-Amino-6-oxoheptanedioate	Amino Acid Metabolism	1.1158	0.0081131	0.985194	0.59539	1.13257	0.00664018	288383	267656	263027	276982	272356	259260	298108	286574	299544	289805	343942	298174	278004	241248	277399	278070	268228	260615	271277	302691	267261	10506.2	20874.7	14538.5
n6188	neg	pHILLIC	189.064	13.9049	C7H11NO5	4	N-Acetyl-L-glutamate	Amino Acid Metabolism	0.840093	0.175094	0.899189	0.370496	0.934279	0.54462	3.225e+06	2.93956e+06	2.85787e+06	4.07e+06	4.75018e+06	4.16483e+06	2.76923e+06	2.39376e+06	2.46945e+06	3.40911e+06	3.7743e+06	3672439	3.08329e+06	2.60624e+06	2.74234e+06	4.02413e+06	3.85364e+06	3479215	3.66791e+06	3081383	3.29814e+06	769772	613450	583477
n4383	both	pHILLIC	189.1	8.60586	C8H15NO4	5	(2S)-2-{[1-(R)-Carboxyethyl]amino}pentanoate	0	1.11752	0.0102347	0.96872	0.413873	1.15361	0.0049706	93416.1	96254	90858.1	100413	105155	93374.6	113359	98480.4	102391	111473	116709	105159	88727.3	100009	94996.6	94989.4	100148	82474.5	96578.5	107929	93557.5	5317.09	7024.92	6860.69
p12015	pos	pHILLIC	189.111	14.7931	C7H15N3O3	1	L-Homocitrulline	0	0.93149	0.0626988	0.94763	0.161063	0.982968	0.658243	325813	290419	313088	292133	289541	283739	300658	267155	293651	258382	287053	264877	281147	261182	312503	298303	280905	266704	299122	278629	283457	16495.2	17393.1	19249.5
n8722	neg	pHILLIC	190.048	11.0061	C7H10O6	4	[FA hydroxy,oxo(7:0/2:0)] 4-hydroxy-2-oxo-Heptanedioic acid	Amino Acid Metabolism	1.16469	0.0482198	1.04126	0.495047	1.11854	0.152155	34789.5	39288.4	33189.9	31952.6	36457.4	31635.6	47584.9	33895.5	41643.5	35723.8	45169.9	37437.5	31889	40031.1	35073.5	36785.2	40719.6	31368.2	34552.2	40242.5	35977.8	2940.69	5453.89	3958.55
n3529	neg	pHILLIC	190.059	15.6634	C6H10N2O5	5	N-Carbamyl-L-glutamate	Amino Acid Metabolism	1.05042	0.319722	1.00765	0.884408	1.04244	0.48005	128067	117886	113592	109777	109676	126048	134343	124214	137634	117693	119756	106952	120280	125827	136080	119547	105168	103538	117508	123432	118406	8012.46	11308.5	12397.9
n10663	both	pHILLIC	191.08	9.42879	C7H13NO5	1	2-amino-3,7-dideoxy-D-threo-hept-6-ulosonate	0	0.990122	0.859009	0.987102	0.788475	1.00306	0.95339	154289	140567	155787	157655	148224	181407	147899	145166	152117	146969	186044	150468	158264	157578	160361	131797	163617	154214	156321	154777	154305	13778.6	15517.3	11457.8
n9781	neg	pHILLIC	192.027	13.327	C6H8O7	12	2-Dehydro-3-deoxy-D-glucarate	Carbohydrate Metabolism	1.01749	0.745781	0.995836	0.924361	1.02174	0.583785	9217847	8.30282e+06	8.2031e+06	6.95992e+06	7630140	7611058	8743713	7876906	8188172	6.98337e+06	8854963	8115915	8365552	7.551e+06	7743299	7.7355e+06	8130628	8199349	7.98748e+06	8.12717e+06	7.95422e+06	772658	675952	321034
n3236	neg	pHILLIC	192.027	11.7313	C6H8O7	12	5-Dehydro-4-deoxy-D-glucarate	Carbohydrate Metabolism	1.07807	0.188244	1.1039	0.0886138	0.976601	0.505317	15451313	14052800	15499722	12113507	12134673	12400846	14912556	14803831	16042271	13384788	14778850	14104944	15346362	14821934	16635243	14659385	14374786	14298593	1.36088e+07	1.46712e+07	1.50227e+07	1.61466e+06	888006	874240
n1514	neg	pHILLIC	192.027	17.6609	C6H8O7	12	Citrate	Carbohydrate Metabolism	0.971886	0.290144	0.988051	0.565559	0.98364	0.581701	13876254	13255794	13358638	12840475	13041744	13256716	12994019	12721093	13002847	12176529	14227536	12268908	12866298	12971184	14054125	12936132	13402571	12447802	1.32716e+07	1.28985e+07	1.3113e+07	349959	739655	552143
n1992	neg	pHILLIC	192.064	12.6867	C7H12O6	6	Quinate	Amino Acid Metabolism	1.03171	0.631366	0.991373	0.90862	1.04069	0.466167	99038.3	81456	81639.8	70289.1	69144.2	90815.2	91765.2	88153.7	82992.2	76965.4	79989	88129.7	80189.4	97213.1	77338.2	81517.1	82513.7	69363.3	82063.8	84665.9	81355.8	11583	5630.89	9101
p6074	pos	pHILLIC	193.074	7.29513	C10H11NO3	10	Phenylacetylglycine	Amino Acid Metabolism	1.01749	0.759933	1.00898	0.878451	1.00844	0.894059	1.3742e+06	1157201	1.08694e+06	1145779	1.21537e+06	1.12401e+06	1.17097e+06	1365856	1.03147e+06	1.11249e+06	1.23462e+06	1.31237e+06	1.37689e+06	1.29243e+06	1.25436e+06	1.08419e+06	1.09307e+06	1.06634e+06	1.18392e+06	1.20463e+06	1.19455e+06	102332	124987	130630
n2194	neg	pHILLIC	194.043	9.52304	C6H10O7	16	2-Dehydro-D-gluconate	Carbohydrate Metabolism	2.03895	1.19727e-06	1.58846	1.57416e-06	1.2836	0.00142755	100699	86877.4	85591.2	77694.1	84981.8	79994.1	207473	166474	163763	154796	190195	169066	138717	129127	144751	129517	149994	127283	85973	175295	136565	8038.69	19632.7	9414.1
n10211	neg	pHILLIC	194.043	14.3312	C6H10O7	16	3-Dehydro-L-gulonate	Carbohydrate Metabolism	1.06066	0.0285488	1.03822	0.169327	1.02161	0.435635	2.65192e+06	2.71948e+06	2.57573e+06	2.43821e+06	2.53536e+06	2.58411e+06	2.80268e+06	2.62495e+06	2.59543e+06	2.71367e+06	2.87937e+06	2.82919e+06	2623010	2520487	2.61103e+06	2.82692e+06	2.65905e+06	2.85697e+06	2.58413e+06	2.74088e+06	2.68291e+06	96598.6	115008	131710
n5994	neg	pHILLIC	194.079	11.6384	C7H14O6	18	1-O-Methyl-myo-inositol	Carbohydrate Metabolism	1.10274	0.12322	1.01039	0.857046	1.0914	0.0598924	110633	113855	139427	106408	98571.5	120119	119624	128057	126259	119664	145414	120782	114754	124345	120075	120936	104581	111482	114836	126633	116029	14048.6	9867.28	7251.83
n12228	neg	pHILLIC	195.111	18.8351	C7H17NO5	1	N-methyl glucamine	0	1.08265	0.0155046	1.17483	5.80661e-05	0.921539	0.00876303	82661.8	85471.2	84727.1	77453.3	79955.8	76713.3	89926.2	88904.4	86958.5	81025.3	93863.9	86552.8	91387.5	95842	91058.1	99167.5	94901.6	99763.7	81163.8	87871.9	95353.4	3702.14	4257.72	3704.55
n10511	neg	pHILLIC	196.058	11.3435	C6H12O7	11	L-Gulonate	Carbohydrate Metabolism	1.04248	0.530373	1.07513	0.216927	0.969627	0.683298	178526	182519	162035	156387	157957	162095	216977	160401	178696	151012	179119	155771	201728	187890	190064	187229	158289	149414	166586	173663	179102	11097.5	24249.7	20444.8
n2530	neg	C18AR	196.059	5.33153	C6H12O7	11	D-Gluconic acid	Carbohydrate Metabolism	1.78639	9.86491e-06	1.03821	0.314552	1.72064	1.35308e-05	930850	1.03226e+06	935352	959345			1.80172e+06	1.5745e+06	1749242	1.76606e+06			1043483	1.03351e+06	990081	938135			964451	1.72288e+06	1.0013e+06	46901.9	101311	48070.5
n11237	both	pHILLIC	197.08	10.2604	C8H11N3O3	3	N-Acetyl-L-histidine	0	1.25065	0.0136975	1.04337	0.572525	1.19865	0.00842354	33951.8	46597.2	33198.3	49146.4	44174.7	40351.5	45939.9	45941.9	53274.6	57016.4	57927.3	49334.4	39501.2	40986.1	45835.8	39176.6	47437	45214.7	41236.6	51572.4	43025.2	6609.09	5317.07	3564.96
n3315	neg	pHILLIC	200.152	4.90657	C10H20N2O2	1	dimethylsuberimidate	0	INF	1.284e-05	INF	0.00352162	3.7605	0.000475186	0	0	0	0	0	0	7169.7	12703.1	11835.7	7138	15981.8	11310.7	2363.79	2911.67	0	5039.2	2302.93	4970.23	0	11023.2	2931.3	0	3408.72	1892.63
p7504	pos	pHILLIC	202.143	20.7989	C8H18N4O2	3	NG,NG-Dimethyl-L-arginine	0	1.08608	0.0909012	1.03531	0.415187	1.04904	0.177136	1.16143e+06	968649	983338	978235	943404	910005	1.17164e+06	1.06602e+06	1.02543e+06	1.0198e+06	1.15244e+06	1.02151e+06	1.0431e+06	1.04561e+06	1.08826e+06	1.04447e+06	979546	954009	990844	1.07614e+06	1.02583e+06	87856.1	68955.5	49467.4
p7990	posneg	C18AR	202.216	3.97414	C10H26N4	2	Spermine	Amino Acid Metabolism	0.977998	0.703335	1.36254	0.00775617	0.717776	0.00614154	243983	241795	280602	241194			239944	250777	271251	223432			383641	334961	366956	287301			251893	246351	343215	19176.3	20049.3	42396.7
p5657	pos	C18AR	203.058	21.4686	C11H9NO3	2	Indolepyruvate	Amino Acid Metabolism	0.944447	0.344071	0.681772	0.00031331	1.38528	0.00171896	2479.57	2496.46	2191.29	2226.12			1936.28	2260.26	2388.43	2286.63			1594.5	1725.44	1645.16	1439.08			2348.36	2217.9	1601.04	162.035	195.711	120.685
n8494	neg	pHILLIC	203.116	10.8663	C9H17NO4	1	O-Acetylcarnitine	Amino Acid Metabolism	1.06594	0.0163153	1.06384	0.0561104	1.00198	0.934544	328685	325919	341418	353155	370784	347053	350708	368939	379730	362103	370461	371373	350634	391605	365172	379137	371662	340758	344503	367219	366495	16596.1	9859.54	18616
n12392	neg	pHILLIC	204.09	11.3826	C11H12N2O2	6	L-Tryptophan	Amino Acid Metabolism	0.973648	0.374353	0.976691	0.465168	0.996885	0.902075	20264216	18531756	18771972	17026646	17946042	17951662	18400208	17693752	18878046	16991552	18093470	17523608	17159050	18219504	19448814	17253548	18264286	17571574	1.84154e+07	17930106	1.79861e+07	1.08837e+06	670561	856023
p1266	posneg	pHILLIC	204.111	7.40475	C8H16N2O4	5	N6-Acetyl-N6-hydroxy-L-lysine	Amino Acid Metabolism	5.33235	0.0219072	1.11761	0.939039	4.77121	0.0305307	0	0	0	0	2322.44	0	2011.45	1982.92	3655.46	2384.64	2349.62	0	0	2595.58	0	0	0	0	387.074	2064.01	432.597	948.133	1182.08	1059.64
p9231	pos	pHILLIC	205.074	7.86148	C11H11NO3	5	Indolelactate	Amino Acid Metabolism	56.529	6.39638e-09	7.86097	1.0017e-12	7.1911	2.32197e-08	19033.2	19542.1	19155.2	20836.4	19041.6	20124.7	1.22921e+06	989657	1.00193e+06	962219	1.32931e+06	1.14301e+06	147423	147880	156539	147775	162869	163011	19622.2	1.10922e+06	154249	725.971	149263	7554.89
n11922	neg	pHILLIC	206.043	14.3923	C7H10O7	5	2-Methylcitrate	Carbohydrate Metabolism	1.09028	0.288763	1.03993	0.626121	1.04841	0.481106	102303	86189	94805.7	128803	88183.4	97019.2	109476	109847	93262.5	101457	129600	107584	99153.2	99205	113185	103260	119688	86664.1	99550.6	108538	103526	15491.7	12087.9	11633.4
n523	neg	pHILLIC	206.043	17.0154	C7H10O7	5	2-Hydroxybutane-1,2,4-tricarboxylate	Amino Acid Metabolism	1.02929	0.293229	1.01559	0.420563	1.01348	0.591397	1.79548e+06	1.63634e+06	1680164	1.77653e+06	1.73583e+06	1.77175e+06	1.79723e+06	1709918	1.74197e+06	1.69567e+06	1.95024e+06	1.80556e+06	1.75473e+06	1.677e+06	1743973	1.81894e+06	1780632	1.78293e+06	1.73268e+06	1.78343e+06	1.7597e+06	62358.5	93091.5	48162
n7019	neg	pHILLIC	207.09	4.90545	C11H13NO3	6	Cantleyine	0	1.04036	0.521406	1.18692	0.0170546	0.876523	0.0890338	377137	457447	402960	388014	410645	375959	420670	414185	390162	344028	442669	497802	486268	499975	557462	387367	446585	485376	402027	418252	477172	30469.7	51468.5	56775.2
n2578	both	pHILLIC	208.058	14.5552	C7H12O7	1	1-O-methyl-&beta;-D-glucuronate	0	0.83613	0.00916109	0.907006	0.0516198	0.921858	0.15265	224021	209978	213148	187470	222938	184985	197587	162956	163128	159062	198405	157788	196435	205206	194080	171251	182337	177682	207090	173154	187832	17067.2	19358.9	12829.9
n10163	neg	pHILLIC	208.085	7.72164	C10H12N2O3	2	Formyl-5-hydroxykynurenamine	Amino Acid Metabolism	1.02712	0.479691	0.979269	0.585663	1.04886	0.11054	408294	401695	376454	346625	384564	336799	371969	378290	395114	372349	418189	379656	390724	376803	377741	367343	343347	351737	375739	385928	367949	28899.6	17900	17671.7
n9339	neg	pHILLIC	209.069	9.0628	C10H11NO4	3	4-Hydroxyphenylacetylglycine	Amino Acid Metabolism	1.01731	0.775842	0.949608	0.365797	1.07129	0.222323	41403.9	37022.5	36732.2	31864.6	34053.2	31710.5	33309.2	33960.2	33332.8	42058.6	38760.2	35048.7	33119.9	33864.9	36540.3	36074.7	33698.1	28766.2	35464.5	36078.3	33677.4	3697.41	3569.54	2771.61
n5559	neg	pHILLIC	210.038	17.1395	C6H10O8	6	D-Glucarate	Carbohydrate Metabolism	0.860189	0.0224077	0.902336	0.0538608	0.953292	0.264513	5.02592e+06	5006838	4776633	4039095	4.09537e+06	4235252	4224280	3.65492e+06	3.71459e+06	3.57513e+06	4.43184e+06	3.77843e+06	3964938	3.86808e+06	4292978	3.93586e+06	4.16058e+06	4302249	4.52985e+06	3.89653e+06	4.08745e+06	458456	347189	189653
n4339	neg	pHILLIC	210.074	13.842	C7H14O7	4	alpha-D-Mannoheptulopyranose	0	1.04606	0.207091	1.00285	0.923036	1.04308	0.224118	97927.3	99860.4	100594	87660.1	98830.8	93400.2	111294	93775.7	102308	97301.2	103771	96456.5	95747.6	99041.3	90064.4	92826.7	99787.1	102456	96378.7	100818	96653.8	4963.54	6351.11	4649.07
n10151	neg	pHILLIC	210.074	11.7483	C7H14O7	4	Sedoheptulose	Energy Metabolism	1.08042	0.0411033	1.03581	0.388269	1.04306	0.338353	205738	193535	201350	187712	215316	205597	198226	210146	228000	225207	234948	209970	215441	232924	206808	187512	192113	217761	201541	217750	208760	9789.83	13827.3	16982.2
n9005	neg	pHILLIC	211.048	14.1342	C9H9NO5	5	5-(2'-Formylethyl)-4,6-dihydroxypicolinate	Amino Acid Metabolism	0.922039	0.400402	0.839947	0.181961	1.09773	0.377549	44291	28074	30650	37113.2	42842.8	30623.9	29662.5	33958.2	38805.1	29238.8	31335.7	33942.7	34344.8	17422.5	27255.2	36528.8	30808.3	33048.8	35599.2	32823.8	29901.4	6872.95	3560.21	6886.52
n1199	neg	pHILLIC	213.064	12.3654	C9H11NO5	2	N,N-Dihydroxy-L-tyrosine	Amino Acid Metabolism	1.10107	0.256476	1.01049	0.905457	1.08964	0.232156	31820.4	27903.5	26955.2	35629.3	41797.1	36072.8	41077.1	35296.6	30119	36495.8	36971	40450.3	32222.3	32567.7	28683	41151	35634.1	32020	33363.1	36735	33713	5601.05	3965.13	4259.46
n10646	neg	pHILLIC	214.132	9.44693	C10H18N2O3	2	Dethiobiotin	Metabolism of Cofactors and Vitamins	0.815715	3.69588e-05	0.969679	0.307053	0.841221	6.6657e-05	3.18951e+06	3.2953e+06	3220947	3542486	3.57677e+06	3.20058e+06	2.51175e+06	2.69776e+06	2.7662e+06	2.74361e+06	2891801	2.72404e+06	3.03372e+06	3.11293e+06	3.29482e+06	3379402	3.40353e+06	3193996	3.3376e+06	2.72253e+06	3.2364e+06	176228	123326	148270
p1688	posneg	pHILLIC	215.056	15.2884	C5H14NO6P	1	sn-glycero-3-Phosphoethanolamine	Lipid Metabolism	1.09508	0.0374967	1.06379	0.0513554	1.02941	0.399159	564480	526244	539734	491879	503392	486118	577255	565356	563953	509624	634661	556870	581890	542654	571066	539599	547208	527946	518641	567953	551727	30365.9	40210.3	20489.7
n4880	both	pHILLIC	215.116	4.5937	C10H17NO4	3	4-(1-methyl-5-hydroxy-2-pyrrolidinyl)-3-oxobutanoate methyl ester	Biosynthesis of Secondary Metabolites	1.09905	0.149133	0.975832	0.654011	1.12627	0.0699066	76628.4	66284.6	60664.5	63514.2	69080.9	59457.6	71826.8	72101.4	68189	61450	75596.2	85655.5	64188.1	58047.9	64984.8	60548.7	63839.8	74459.6	65938.4	72469.8	64344.8	6323.98	8049.19	5604.62
n11085	neg	pHILLIC	216.004	15.4863	C4H9O8P	2	3-Phospho-D-erythronate	0	1.37286	0.0035733	3.60713	2.18297e-08	0.380595	1.66572e-07	11470.2	10735	9397.55	8482.5	8809.07	8210.34	12844.2	10801.3	11429.4	12765.1	15427.9	15128.7	33618.6	29282.8	35621	39247	36746	31468.6	9517.45	13066.1	34330.7	1310.85	1885.76	3629.02
n11875	neg	pHILLIC	216.075	11.083	C8H12N2O5	1	N3-(4-methoxyfumaroyl)-L-2,3-diaminopropanoate	0	1.11859	0.00154393	1.0412	0.0447186	1.07433	0.0125987	15630235	14486965	14351780	14989280	15606918	14951435	16508324	15714107	16147918	16767527	17964564	17589028	15422245	15533665	15342493	15464146	16380047	15582672	1.50028e+07	1.67819e+07	15620878	538770	856425	381293
n1304	neg	pHILLIC	216.111	11.9679	C9H16N2O4	3	gamma-Glutamyl-gamma-aminobutyraldehyde	Amino Acid Metabolism	0.748467	9.0394e-08	1.00814	0.65746	0.742426	5.71306e-09	955418	1.02809e+06	924665	972181	961140	941148	725932	748771	722636	744586	705749	680444	986965	977682	1.00356e+06	945582	967096	948813	963773	721353	971616	35567.2	25421.1	22408.6
p8165	pos	pHILLIC	216.122	14.4201	C8H16N4O3	2	N-acetyl-(L)-arginine	0	1.08245	0.0396836	1.03073	0.279349	1.05018	0.109516	388183	356810	380754	332041	378928	359771	391604	397987	354034	421787	399581	412591	385358	360245	388091	372980	367390	389919	366081	396264	377330	20752.5	23397.1	12234.3
p3752	pos	pHILLIC	217.106	12.4748	C8H15N3O4	3	N-Acetyl-L-citrulline	Amino Acid Metabolism	0.567451	7.83118e-07	0.913769	0.090149	0.621001	2.56363e-06	297019	269338	313756	266337	282362	247429	160228	137313	177392	153293	154061	168899	246148	252386	290129	266964	245693	230379	279374	158531	255283	23637.2	13883.5	20759.1
p7155	posneg	pHILLIC	217.143	15.9798	C9H19N3O3	3	gamma-L-Glutamylputrescine	Amino Acid Metabolism	0.765243	5.08204e-06	0.978418	0.463063	0.782123	1.48001e-06	1.50913e+06	1.4311e+06	1.3728e+06	1.36186e+06	1311468	1.30174e+06	1055354	1.08381e+06	1.03895e+06	995540	1.12894e+06	1.0398e+06	1.28485e+06	1.2995e+06	1.42473e+06	1.35913e+06	1.33867e+06	1.40234e+06	1.38135e+06	1.05707e+06	1.35154e+06	78073.7	45378	55346.1
p7188	posneg	pHILLIC	218.127	11.601	C9H18N2O4	5	N-hydroxy-N-succinylcadaverine	0	0.67155	1.91399e-05	0.810824	0.000500554	0.828232	0.0172633	40322.5	39551.8	42642.1	36492.4	38335.5	39918.5	23088	22394.3	25383.8	27463.8	28982.6	32021.3	28889.1	31388.2	28265	34998.4	34207.8	34630	39543.8	26555.7	32063.1	2055.09	3668.88	2991.99
p13553	pos	pHILLIC	218.127	12.8689	C9H18N2O4	5	N2-(D-1-Carboxyethyl)-L-lysine	Amino Acid Metabolism	0.824392	0.122915	0.921275	0.502304	0.894839	0.329598	36580.9	41145.7	48901.8	53540.1	65581.9	45729.8	27187.4	36729.2	44363.3	45302	42043.8	44668.4	37965.6	39194.3	40529.5	53612.8	58145.5	39085.6	48580	40049	44755.6	10209.2	7042.27	8772.44
p12909	pos	pHILLIC	219.074	10.2778	C8H13NO6	4	O-Succinyl-L-homoserine	Amino Acid Metabolism	2.86302	1.03346e-06	0.815237	0.0413576	3.51189	3.47775e-07	171035	200458	161622	226126	230728	176108	543153	496635	477977	536812	699293	584636	138126	147352	153240	192912	181803	137197	194346	556418	158438	29386.6	79368.8	23443.8
n6033	neg	pHILLIC	219.074	13.629	C8H13NO6	4	O-Succinylhomoserine	0	1.01847	0.621395	1.01039	0.728392	1.00799	0.797316	217626	213878	229533	211092	196205	196833	211267	223385	223671	190089	227326	212791	211484	204598	220189	214489	204137	223416	210861	214755	213052	12768.1	13685.3	7922.54
n10017	neg	pHILLIC	219.111	8.92384	C9H17NO5	1	Pantothenate	Amino Acid Metabolism	1.16216	0.0125818	0.987374	0.666583	1.17702	0.00585942	1.5325e+06	1.49779e+06	1.45023e+06	1.54004e+06	1.67777e+06	1424519	1.69473e+06	1576159	1.69222e+06	1.69796e+06	2078416	1.86276e+06	1.42624e+06	1443140	1.51799e+06	1546889	1.57065e+06	1.50276e+06	1.52048e+06	1.76704e+06	1.50128e+06	89360.9	177848	56895.2
p9876	posneg	C18AR	220.085	9.8302	C11H12N2O3	3	5-Hydroxy-L-tryptophan	Amino Acid Metabolism	1.10726	0.313006	0.921376	0.450716	1.20175	0.00748659	117540	180276	153078	134826			175018	163114	152129	158281			131545	128806	149469	129847			146430	162136	134917	26826.8	9693.84	9767.06
n37	neg	pHILLIC	222.068	16.7253	C7H14N2O4S	4	L-Cystathionine	Amino Acid Metabolism	1.10127	0.0194781	1.00628	0.864336	1.0944	0.0363294	163331	159496	143004	160080	158238	144343	170103	176903	161922	170714	186515	156367	156773	144696	175253	150668	153615	153321	154749	170421	155721	8752.23	10686.3	10391.3
n9640	both	pHILLIC	224.091	10.8414	C9H12N4O3	1	Temurin	0	0.992865	0.82249	0.942403	0.227883	1.05355	0.268883	410031	395201	373722	412483	445357	412528	427635	386125	377142	421115	415681	404151	393198	342701	362662	357943	446404	405340	408220	405308	384708	23574.5	20092.6	38134.2
p9469	pos	pHILLIC	226.048	8.72033	C10H10O6	3	Chorismate	Metabolism of Cofactors and Vitamins	1.25785	0.0211734	1.05948	0.531687	1.18723	0.039001	15549.1	10103.3	10470.6	13193.8	14951.5	14235.3	19418.5	14239.5	14833	16337.6	18039.6	15877.5	12295.7	13003.6	12659.3	14589.1	17223.2	13402.1	13083.9	16457.6	13862.2	2307.23	1958.55	1826.18
n7571	neg	pHILLIC	226.07	10.1149	C8H10N4O4	1	5-Acetylamino-6-formylamino-3-methyluracil	Biosynthesis of Secondary Metabolites	8.94593	0.000102159	0.744476	0.077558	12.0164	7.64647e-05	12375	9822.45	20985.9	16635.5	22948.9	17556.1	151783	124099	91602	129394	245618	154994	13445.2	11919	12054.8	15682.1	10632.4	10955.1	16720.6	149582	12448.1	4983.16	52298.6	1866.19
n10043	neg	pHILLIC	226.095	10.3111	C10H14N2O4	2	Porphobilinogen	Metabolism of Cofactors and Vitamins	1.13061	0.0780828	1.01615	0.731267	1.11264	0.110063	91842.9	91740.8	84294.8	102276	99754.5	105235	97920.3	93852.7	99891.3	111490	128398	118711	88382.7	94111.3	90894.6	100922	105706	104413	95857.2	108377	97405	7887.57	13488	7280.5
p10368	pos	pHILLIC	226.106	15.2777	C9H14N4O3	3	Carnosine	Amino Acid Metabolism	1.0146	0.817036	0.886657	0.0262109	1.1443	0.0340498	28917.2	26590.7	31677.3	29153.8	29642.1	24022.6	29492.9	28610.3	33574.2	23410.9	29946.2	27451.4	24891.3	22773.9	26740.3	26158	25703.1	24468.3	28334	28747.7	25122.5	2665.64	3330.68	1415.92
p11116	pos	pHILLIC	226.107	7.5654	C9H14N4O3	3	(6R)-6-(L-Erythro-1,2-Dihydroxypropyl)-5,6,7,8-tetrahydro-4a-hydroxypterin	0	0.982874	0.888951	0.532899	0.0722734	1.84439	0.0820579	5397.21	8266.63	5711.87	8885.53	6909.27	6140.02	6704.26	7682.57	6012.63	4305.42	8019.04	7879.13	1065.55	0	7110.36	7180.13	0	6658.29	6885.09	6767.17	3669.06	1418.19	1433.53	3655.35
p10880	pos	pHILLIC	227.02	15.5263	C5H10NO7P	3	L-Glutamyl 5-phosphate	Amino Acid Metabolism	1.13658	0.203855	1.14587	0.08643	0.991898	0.938688	40396.6	43767.1	49240.8	46796.8	50109.9	48345.5	49650.6	53358.5	51617.5	48817.7	72875.6	40396.1	37791.7	54332	57588.1	57874.9	58871.5	52844.8	46442.8	52786	53217.2	3707.78	10810.9	7900.61
n3759	neg	pHILLIC	227.09	8.79781	C9H13N3O4	1	Deoxycytidine	Nucleotide Metabolism	0.834403	0.220773	1.00112	0.993492	0.833467	0.300267	16693.1	18406.1	24578	24523	27192.9	23708.3	10763.7	14391.1	18511.7	27043.9	20609.2	21409.5	14479.5	19153.7	19211	30647.1	28757.9	23004	22516.9	18788.2	22542.2	4058.86	5694.69	6198.78
p5151	pos	pHILLIC	228.067	8.39925	C10H13N2O2Cl	1	Metoxuron	0	INF	2.62316e-08	INF	9.17049e-11	1.18289	0.0561865	0	0	0	0	0	0	11124.4	11277	9370.2	11101.2	14744.6	10544.1	10120.7	10635.9	9681.18	8285.47	9959.34	8940.15	0	11360.2	9603.78	0	1800.54	853.593
n11246	neg	pHILLIC	228.075	8.07353	C9H12N2O5	3	Deoxyuridine	Nucleotide Metabolism	0.314185	1.25617e-11	0.99589	0.925881	0.315481	2.16324e-08	24803.8	25847.2	26410.2	25027.8	27104.1	26528.7	8342.82	8231.75	8779.85	7118.05	9410.72	7042.19	29866.9	26140.3	26962.2	23044.1	23007.6	26060.6	25953.6	8154.23	25847	900.392	929.736	2586.66
n1780	neg	pHILLIC	229.059	15.2329	C9H11NO6	3	4-(L-Alanin-3-yl)-2-hydroxy-cis,cis-muconate 6-semialdehyde	Amino Acid Metabolism	1.0995	0.060141	1.06795	0.0174166	1.02955	0.534837	101231	99271.5	98259.6	103282	94649.5	103224	96440.6	121235	107684	111943	123085	99223.5	108037	109619	105790	110243	109500	97491.5	99986.2	109935	106780	3312.51	11014.1	4822.5
n7737	neg	pHILLIC	229.168	4.34796	C12H23NO3	1	N-Decanoylglycine	0	0.999288	0.99027	1.00844	0.852825	0.990929	0.857803	352483	316031	307083	311607	329442	266495	319181	269836	297096	292537	351240	351912	313711	286323	338824	308180	318852	333137	313857	313634	316505	28403.3	33307.7	18806.2
n9614	both	pHILLIC	230.019	14.9754	C5H11O8P	16	D-Ribose 5-phosphate	Carbohydrate Metabolism	1.02142	0.731241	0.823255	0.000103788	1.24071	0.00661217	198282	197412	186186	187371	171961	175729	178744	223549	196077	198170	197126	147201	153738	138954	156663	158296	157941	153934	186157	190145	153254	10820.7	25449.3	7269.03
n9390	neg	pHILLIC	232.106	13.4552	C9H16N2O5	5	N2-Succinyl-L-ornithine	Amino Acid Metabolism	0.898348	0.011718	1.03596	0.214112	0.867165	0.00122696	585502	531886	554915	523211	528082	507992	471609	475968	479074	441367	543983	491090	565806	557225	595447	559120	541585	528611	538598	483848	557966	27551.3	33787.6	22795.7
p9289	pos	pHILLIC	234.074	11.9644	C9H14O7	2	trihomocitrate	0	0.929447	0.8279	0.823991	0.557958	1.12798	0.70983	6412.78	8465.31	8861.37	5968.22	0	11596	0	10702.8	6571.56	8354.58	7303.53	5457.14	7203.09	8436.26	6280.87	0	6024.21	6089.47	6883.95	6398.27	5672.32	3925.91	3606.37	2926.64
n10793	neg	pHILLIC	239.09	13.6809	C19H30N2O12	1	glcNAc-1,6-anhMurNAc	0	1.08396	0.387431	1.01881	0.856998	1.06394	0.317074	6055.62	3904.25	4632.11	6836.18	4376.44	5555.75	5310	5785.13	5484.66	5939.28	5187.06	6287.23	5898.15	4728.3	4923.65	5126.79	6409.15	4864.29	5226.73	5665.56	5325.06	1114.55	415.644	674.176
p13165	pos	pHILLIC	240.122	13.9409	C10H16N4O3	4	Homocarnosine	Amino Acid Metabolism	1.17839	0.00709842	1.04639	0.366192	1.12615	0.0705577	25239.5	28083.4	28668.7	25637.6	25914.1	27529.3	34407.4	30926.2	34614.9	32917.3	30873.1	26067.9	32303.7	25110.6	24581.8	28203.4	29627.6	28718.1	26845.4	31634.5	28090.9	1430.38	3171.28	2888.29
p5663	pos	pHILLIC	241.117	15.5449	C9H15N5O3	2	Tetrahydrobiopterin	Metabolism of Cofactors and Vitamins	0.95727	0.21304	0.94471	0.168401	1.0133	0.759284	34677.7	33071.6	36071.2	32020.1	31815.2	32657.2	35387.5	30917.1	33279.6	31711.1	30088.5	30369.9	34574.9	29280.5	34429.3	28768.2	32033.5	30151.1	33385.5	31958.9	31539.6	1663.83	2033.21	2550.27
p10042	pos	pHILLIC	242.091	7.313	C10H14N2O5	1	Thymidine	Nucleotide Metabolism	0.647145	0.000550544	1.00139	0.980706	0.646248	0.000213363	270753	222227	199456	249782	216533	219652	127288	183701	143650	161521	102586	173280	257016	244752	216557	208758	223121	230112	229734	148671	230053	25820.3	30345.2	18037.5
n5055	neg	pHILLIC	243.086	12.5417	C9H13N3O5	4	gamma-Glutamyl-beta-cyanoalanine	Amino Acid Metabolism	1.00574	0.901133	1.01901	0.691988	0.986976	0.767043	409264	351517	328876	335164	360758	338871	387079	343152	330061	327490	372991	375863	349696	371510	404151	357811	362337	319326	354075	356106	360805	29396.7	25689.8	27744.1
n7524	neg	pHILLIC	243.087	12.7225	C23H26N4O8	2	nocardicin C	0	1.35398	0.00815829	1.09334	0.458028	1.23839	0.0334904	93438.1	85247.9	85217.3	79385.4	75465.3	46337.3	118125	101990	89003.3	112198	93141.3	115266	100145	88322	88437.8	93627.7	83882.5	54086.3	77515.2	104954	84750.2	16446.4	12124.7	16020
p4850	pos	pHILLIC	244.07	16.7514	C9H12N2O6	3	Orotidine(fragment)	0	1.0464	0.250361	0.993139	0.877286	1.05363	0.27722	67967.8	71225.3	70151.5	63657.6	60869.1	65754.7	76379.2	63243.2	70473.6	67206.8	73609.3	67258.1	62788.8	57824.9	67690.2	71674.6	73323	63582.9	66604.4	69695	66147.4	3952.02	4782.51	5857.29
n11197	both	pHILLIC	244.07	9.778	C9H12N2O6	3	Uridine	Nucleotide Metabolism	0.0132211	2.53509e-14	0.966875	0.0893251	0.0136741	4.46584e-17	1.37944e+06	1.32343e+06	1.31019e+06	1.26441e+06	1.23557e+06	1.29001e+06	20551.7	15710.7	19926.9	16177.8	16868.2	13929.8	1.28693e+06	1.27731e+06	1.2414e+06	1271881	1.21982e+06	1.24723e+06	1.30051e+06	17194.2	1.25743e+06	49961.2	2558.81	25493.2
n7817	neg	pHILLIC	244.07	14.0439	C9H12N2O6	3	Pseudouridine	Nucleotide Metabolism	0.794357	0.000596694	0.861848	0.00746501	0.92169	0.00566641	3.87691e+06	3.80688e+06	3.91368e+06	3854132	4832026	4.02629e+06	3.13558e+06	3.09273e+06	3.3901e+06	3067642	3.36948e+06	3.25522e+06	3.43899e+06	3.32533e+06	3.47192e+06	3.66353e+06	3.62762e+06	3.42406e+06	4.05165e+06	3.21846e+06	3.49191e+06	389392	140744	129167
n1148	neg	pHILLIC	244.179	7.1702	C12H24N2O3	4	N-(6-Aminohexanoyl)-6-aminohexanoate	0	0.522406	0.00713237	0.988024	0.940915	0.528738	0.000993687	796122	734317	615479	391937	365487	466967	385242	342884	345054	218508	243988	224994	726314	544184	655330	432074	427183	544862	561718	293445	554991	181073	72500.4	119233
n8585	neg	pHILLIC	245.149	15.8894	C9H19N5O3	2	beta-Alanyl-L-arginine	Amino Acid Metabolism	0.449186	8.15458e-12	1.00739	0.714476	0.44589	7.58627e-12	563296	550501	517176	533433	517900	533642	239856	248847	252721	233736	242780	226621	557731	517958	562372	532972	522919	545771	535991	240760	539954	18162.9	9618.91	18304
p5935	posneg	pHILLIC	245.163	4.48249	C12H23NO4	4	N-(octanoyl)-L-homoserine	0	9.09944	6.79195e-08	0.881896	0.0432161	10.3181	5.79347e-08	30131.8	26818.7	25708.2	26208	33978.1	27769.8	305159	219471	220692	227963	283373	295840	24272.9	26290.6	24961.4	25047.2	22499.5	27392.8	28435.8	258750	25077.4	3132.23	40186.9	1681.66
n9449	neg	pHILLIC	246.051	12.6191	C6H15O8P	3	2-deoxyglucose-6-phosphate	0	1.10858	0.386647	1.02425	0.805341	1.08233	0.47817	38921.4	46952.7	33635.4	49785.6	34041.2	34822.9	34435.6	36236.5	44376.3	60657.4	42900.5	45412.1	37817.3	33947.5	40727.4	51371.6	37043	43028.1	39693.2	44003.1	40655.8	7035.84	9301.22	6108.57
n10214	neg	pHILLIC	246.085	13.9439	C9H14N2O6	2	5-6-Dihydrouridine	0	1.16472	0.165748	1.11107	0.274697	1.04829	0.590273	36831.9	41676.9	51310	50125.8	58423.4	61729	67033.1	60759.6	47203.5	61287.3	67532.4	45714.1	57078.8	51675.2	46160.9	64218.7	62369.9	51924.5	50016.2	58255	55571.3	9517.62	9570.81	6932.61
n11007	neg	pHILLIC	246.1	7.42366	C13H14N2O3	4	N-Acetyl-D-tryptophan	0	0.800034	0.107122	0.958456	0.719628	0.834711	0.109576	9120.3	8334.18	8972.18	13571.2	13094.2	13497.2	8760.47	7993.6	10048.8	8133.53	11652.2	6685.13	9863.16	9927.4	9287.12	10092	10607.5	14045.9	11098.2	8878.96	10637.2	2526.95	1745.05	1722.95
n8241	neg	pHILLIC	251.1	13.8666	C9H17NO7	1	Muramic acid	0	1.08851	0.244746	1.05122	0.334835	1.03547	0.591626	194877	183770	217178	180857	161924	184129	226739	229327	225938	164547	189785	185774	208599	201791	213714	182283	177691	196164	187122	203685	196707	18209.3	27313.2	14327.7
p10833	pos	pHILLIC	251.102	7.89051	C10H13N5O3	4	5'-Deoxyadenosine	Nucleotide Metabolism	0.071319	2.9504e-09	0.9926	0.903496	0.0718507	1.66362e-10	53643.6	56032.8	59228.6	66710.7	71790.8	56269.4	4106.08	5174.71	4140.37	4576.68	4148.87	3790.28	51494.8	56358.6	61929.1	65381.4	61744.6	64076.3	60612.6	4322.83	60164.1	7105.75	486.677	5249.32
p12838	pos	pHILLIC	251.102	11.2046	C10H13N5O3	4	Deoxyadenosine	Nucleotide Metabolism	0.998579	0.977505	0.956913	0.464299	1.04354	0.50287	268692	245965	266049	227920	223330	237376	222047	267551	272333	219174	237349	248790	219299	256118	273006	202477	209646	245478	244889	244541	234337	19103.2	22454.8	28088
p9640	posneg	pHILLIC	251.116	4.65625	C13H17NO4	1	Ac-Tyr-OEt	0	0.778028	0.0154432	0.842647	0.0789625	0.923315	0.265318	18610.7	15564.7	18892.3	24464.9	23685	19596.1	13936.7	14611.3	15628	15188	18795.2	15837.3	14684.4	17616.2	14506.5	19981.4	16812.4	18202.6	20135.6	15666.1	16967.2	3358.45	1682.5	2112.96
p13535	pos	pHILLIC	252.075	8.36265	C11H12N2O5	1	5-Hydroxy-N-formylkynurenine	Amino Acid Metabolism	0.934435	0.425539	0.870798	0.0148021	1.07308	0.410365	14872.6	14988.5	12447.9	13699.1	12256.5	12772.2	15163.1	8434.2	12211.9	13545.3	13933.4	12435.7	11329.4	11119.3	11062.3	11489.7	12817.8	12748.3	13506.1	12620.6	11761.1	1210.12	2313.87	806.412
n6760	neg	pHILLIC	254.09	22.8447	C11H14N2O5	4	N-Ribosylnicotinamide	Metabolism of Cofactors and Vitamins	INF	1.64433e-11	INF	3.64911e-07	1.08583	0.370488	0	0	0	0	0	0	2874.16	3119.75	2829.86	2670.14	3288.39	2917.38	2232.31	2329.8	2896.76	2638.7	2433.2	3769.82	0	2949.95	2716.76	0	220.405	567.848
p11641	pos	pHILLIC	255.075	13.5259	C11H13NO6	1	Nicotinate D-ribonucleoside	Metabolism of Cofactors and Vitamins	1.01842	0.782014	1.03663	0.697372	0.982434	0.828654	19194.9	18074.7	20804	15237.3	14694.3	17392.8	17205.4	17300.3	18031.3	16047.7	18129.3	20625.2	21403.2	21590.2	18064.1	16753.4	13050.8	18396.7	17566.3	17889.9	18209.8	2327.94	1534.2	3175.46
n5917	neg	pHILLIC	257.103	14.1714	C8H20NO6P	1	sn-glycero-3-Phosphocholine	Lipid Metabolism	1.04204	0.0581761	0.98579	0.483121	1.05706	0.0162421	30832960	30598810	28533982	29227622	30586130	28853326	32386086	30675426	30266396	29842152	32101042	30871406	30798596	28094204	29900724	28730094	29835618	28735288	2.97721e+07	3.10238e+07	2.93491e+07	1.0144e+06	1.013e+06	997670
p1	pos	pHILLIC	257.199	4.10115	C14H27NO3	1	N-Lauroylglycine	0	0.987638	0.845569	0.993037	0.891213	0.994562	0.922407	162350	139529	123531	131152	130782	130848	140484	126389	123658	122080	163088	132380	140799	138849	141880	124572	122584	143812	136365	134680	135416	13702.1	15459.4	9330.58
n10448	neg	pHILLIC	258.086	13.7508	C10H14N2O6	3	(1-Ribosylimidazole)-4-acetate	Amino Acid Metabolism	0.981364	0.515007	0.996978	0.905661	0.984339	0.588658	8832178	8483263	8722283	7908926	8.1904e+06	8174257	8536069	8.22956e+06	8211531	7.72038e+06	8885196	7.79098e+06	8808750	8341091	8369458	7981443	8732153	7926363	8.38522e+06	8.22895e+06	8.35988e+06	355615	441757	366515
n3403	both	pHILLIC	259.046	15.1565	C6H14NO8P	8	D-Glucosamine 6-phosphate	Amino Acid Metabolism	1.02146	0.764399	1.05727	0.364052	0.966131	0.670821	32405	31324.9	31620.1	36626.5	36445.9	32038	41001.7	30086.6	28703.7	34044.1	39704.5	31221.6	36250.3	29219.4	40909.6	31792	38429.6	35339.4	33410.1	34127	35323.4	2449.74	5148.9	4276.51
n5171	both	pHILLIC	260.03	15.9566	C6H13O9P	46	D-Glucose 6-phosphate	Carbohydrate Metabolism	1.09378	0.204253	1.04477	0.631729	1.04691	0.651622	15398	15530.2	14878.2	16874.1	13353.8	15563.9	18909.2	18150.9	14745.6	13126.9	18485.1	16770.5	16792.6	21127.1	15017.8	15230.8	16248.2	11282.6	15266.4	16698	15949.8	1146.19	2313.62	3186.6
n7211	neg	pHILLIC	262.08	14.0925	C9H14N2O7	2	L-beta-aspartyl-L-glutamicacid	Peptide	0.8233	0.0152832	0.898176	0.111321	0.916635	0.256326	152867	133653	164554	168288	172345	143263	137279	111081	141034	104901	148667	126799	116994	125774	152904	148572	158289	137235	155828	128293	139961	15248.4	17342.6	16209.6
n9780	both	pHILLIC	262.116	14.5955	C10H18N2O6	1	D-Ornaline	0	0.820218	0.0037583	0.940593	0.295579	0.872022	0.112793	16400.7	16459	15254.6	15395.7	16387.4	16296.3	11060.8	12276.7	13048.5	12633.2	16414.3	13466.4	12539.2	13129.9	16751.4	17765.8	15667.3	14625.7	16032.3	13150	15079.9	552.028	1797.81	2040.43
p14216	pos	pHILLIC	263.12	4.54382	C11H21NO4S	1	7-mercaptoheptanoylthreonine	Metabolism of Cofactors and Vitamins	24.2734	6.95688e-07	2.10688	0.0428317	11.521	8.92631e-07	5321.8	4058.05	3652.45	0	0	0	54275.7	42768.7	41447.8	46302.5	65164.8	66378.7	4264.37	3723.59	4539.46	5715.95	4226.15	4987.98	2172.05	52723	4576.25	2442.25	11055.6	695.219
n11272	neg	pHILLIC	264.105	19.5796	C12H16N4OS	1	Thiamin	Metabolism of Cofactors and Vitamins	1.00161	0.971339	0.854879	0.00341355	1.17164	0.00170743	351750	306210	327329	297923	321506	279037	337342	313561	305981	299585	343745	286577	273135	281306	287819	262163	254159	251802	313959	314465	268397	25300.7	22147.8	14719.2
p6372	posneg	pHILLIC	265.132	4.64556	C14H19NO4	2	N(alpha)-Benzyloxycarbonyl-L-leucine	0	2.05121	1.18593e-05	0.983659	0.856108	2.08529	4.26935e-06	11915.7	14236.5	13616.4	14499.9	14762.3	8660.14	26155	25246.9	22752	23754.9	31343.2	30108.9	13973.7	11957	11573.3	12470.1	11287.7	15159.7	12948.5	26560.1	12736.9	2334.9	3456.34	1518.77
n11345	neg	pHILLIC	266.101	10.5545	C11H14N4O4	1	8-Oxodeoxycoformycin	0	1.1112	0.0730981	0.97971	0.67443	1.13422	0.0528192	1.84595e+06	2.15378e+06	1.83283e+06	1.94362e+06	1906390	2.13113e+06	2.13185e+06	2.09727e+06	2.0655e+06	1.92336e+06	2.55796e+06	2.3515e+06	1.87539e+06	1.60821e+06	1.91972e+06	2.09125e+06	2.05309e+06	2.02634e+06	1.96895e+06	2.18791e+06	1.929e+06	140484	228046	177237
p5451	pos	pHILLIC	267.097	8.82809	C10H13N5O4	3	Adenosine	Nucleotide Metabolism	0.005328	4.87559e-15	1.00316	0.860068	0.00531122	7.55531e-16	9970827	10368949	10765964	10429169	10734227	10009062	55674.2	52184.7	60735.3	52664.8	56112.4	54446.7	10233574	10015318	10368768	10819189	10410855	10627173	1.03797e+07	55303	1.04125e+07	341175	3089.33	283959
p2303	pos	pHILLIC	268.081	10.6419	C10H12N4O5	3	Inosine	Nucleotide Metabolism	0.290113	9.21845e-09	1.17373	0.0318832	0.247172	4.93514e-08	355245	352695	360265	293505	307982	303264	98675.5	106815	93306.7	104010	100215	69358.7	437669	404417	437201	365580	333164	337680	328826	95396.6	385952	30304	13571	47273.3
p9562	posneg	pHILLIC	271.106	9.5042	C12H17NO6	1	Deidaclin	0	1.67595	7.89414e-06	1.24973	9.72817e-06	1.34105	0.000276418	31244.5	35477.8	29437.3	31585.5	31853.3	30740.5	56054.8	50009.6	49159.6	49990.2	64105.4	49679	40785.8	39835.7	37991.4	38554.4	39530	41174.3	31723.1	53166.4	39645.3	2027.46	5937.6	1234.01
p8598	posneg	pHILLIC	275.065	10.6908	C10H13NO8	1	3-beta-D-Glucopyranuronosyloxy-5-methylisoxazole	0	0.968416	0.543742	1.08616	0.233679	0.891598	0.0962021	939674	811152	836935	950629	1.05564e+06	924489	858267	778639	893144	900317	996368	917490	832910	884636	1095737	1.1275e+06	1.09976e+06	953447	919754	890704	998998	87739.9	71542.4	125509
n8145	neg	pHILLIC	275.101	12.856	C11H17NO7	3	Cardiospermin	0	0.946643	0.527516	0.956385	0.587073	0.989814	0.923718	14926.4	11816.3	12338.9	14043.1	12389.9	12539.8	11713	9977.57	12806.1	10702.7	16536.6	12153.7	10838.7	12030.6	11705.6	16782.1	11459.3	11833.9	13009.1	12314.9	12441.7	1201.75	2302.81	2165.83
n9389	neg	pHILLIC	276.025	17.2287	C6H13O10P	2	6-Phospho-D-gluconate	Carbohydrate Metabolism	1.62853	0.534255	0.579213	0.637682	2.81162	0.28783	0	0	3364.64	0	0	2439.59	2866.66	0	0	3072.78	0	3512.92	0	0	0	0	3361.89	0	967.372	1575.39	560.314	1526.93	1738.34	1372.48
n8614	neg	pHILLIC	276.096	16.8653	C10H16N2O7	2	GammaGlutamylglutamicacid	Peptide	1.11273	0.00100407	1.07293	0.00270401	1.0371	0.134412	2573014	2378210	2395111	2365771	2.37877e+06	2.4294e+06	2.69109e+06	2.63313e+06	2.5913e+06	2663855	2.93479e+06	2.64302e+06	2584515	2.66606e+06	2.59643e+06	2.69175e+06	2.56207e+06	2478354	2.42005e+06	2.69286e+06	2.59653e+06	78113.4	123079	76418.3
n5921	neg	pHILLIC	276.132	15.428	C11H20N2O6	1	N6-(L-1,3-Dicarboxypropyl)-L-lysine	Amino Acid Metabolism	1.05122	0.163422	0.983327	0.558778	1.06904	0.0459244	248936	216346	236810	231058	249162	225472	266915	237309	245365	237409	261900	230986	225635	227442	239031	229792	219028	243384	234631	246647	230719	13050	14580.2	8984.62
p3388	posneg	pHILLIC	278.127	8.19961	C14H18N2O4	3	alpha-Ribazole	Metabolism of Cofactors and Vitamins	1.87984	1.07769e-07	1.4816	1.39469e-06	1.26879	0.000278151	85117	73730.1	79895.8	84149.3	80918.4	73733.5	143821	137601	143407	144347	168269	160264	111493	114563	117891	125412	128964	109208	79590.7	149618	117922	4936.2	11879.3	7830.27
p9764	posneg	pHILLIC	282.096	8.1666	C11H14N4O5	3	8-Oxocoformycin	0	INF	6.22583e-11	INF	0.0144297	7.20648	4.1929e-08	0	0	0	0	0	0	21106.7	20853.9	23325.6	19759.1	20886.8	17946.4	0	3942.04	3139.21	0	4355.47	5753.15	0	20646.4	2864.98	0	1764.57	2375.48
p13896	pos	pHILLIC	283.092	12.2211	C10H13N5O5	5	Guanosine	Nucleotide Metabolism	0.0382732	6.30168e-14	1.23527	8.99609e-06	0.0309836	1.82635e-13	416698	373057	405870	398146	416982	409747	13824.3	15052.2	18137.1	14142	17311.2	14173.4	475410	490892	517880	509868	525530	470400	403417	15440	498330	16468.1	1834.44	22873.2
n9075	both	pHILLIC	284.076	12.1057	C10H12N4O6	1	Xanthosine	Nucleotide Metabolism	0.702186	8.40901e-05	1.05804	0.354273	0.663667	0.0001548	18440.7	22281.3	18904.7	17874.8	19680.5	19178.8	13840.8	14616.4	13897.7	15046.2	13808.4	10497.4	22654.3	19467.7	24081.5	17929.9	20260.1	18720.7	19393.5	13617.8	20519	1544.08	1608.67	2381.62
n8946	neg	pHILLIC	290.041	15.9092	C7H15O10P	6	D-Sedoheptulose 7-phosphate	Carbohydrate Metabolism	INF	3.99252e-05	INF	INF	INF	3.99252e-05	0	0	0	0	0	0	5999.4	6167	5945.94	5780.46	11277.1	11228.4	0	0	0	0	0	0	0	7733.04	0	0	2729.17	0
n8179	both	pHILLIC	297.09	7.30668	C11H15N5O3S	2	5'-Methylthioadenosine	Amino Acid Metabolism	0.00443517	1.19507e-13	0.888128	0.0363051	0.00499384	1.51847e-09	152109	153219	149183	148406	151367	167102	0	0	0	1472.46	0	2614.05	115388	118577	135982	146893	150368	151100	153564	681.084	136385	6872.39	1115.18	16004.1
p1879	posneg	pHILLIC	304.091	13.6278	C11H16N2O8	1	N-Acetyl-aspartyl-glutamate	0	1.22546	0.0213788	0.989904	0.914458	1.23796	0.0186478	19791	26053.1	19197.2	27386.3	20713.4	20657.3	24785	27556	27944.5	23478.9	31505.8	28694.6	19434.5	17764	27435.2	22792.4	20386.9	24634.6	22299.7	27327.5	22074.6	3495.54	2864.83	3583.4
n8803	neg	pHILLIC	304.127	15.1198	C12H20N2O7	1	2'-Deoxymugineic acid	0	1.13893	0.144452	1.152	0.153704	0.988658	0.913661	10587.6	10105.4	8807.87	9763.3	9352.86	7858.46	12178.5	8083.73	9292.06	10899.3	11038.9	12829.2	14601.6	8758.83	10817.3	11296.8	10035.3	9549.88	9412.58	10720.3	10843.3	976.546	1771.94	2049.48
n9379	neg	pHILLIC	304.139	13.0956	C11H20N4O6	7	D-Nopaline	Amino Acid Metabolism	1.10763	0.00990773	0.996857	0.912646	1.11112	0.0198621	236424	245986	225922	246142	238928	236900	256319	280326	277304	271381	268167	230751	246388	235934	235651	217249	260034	230551	238384	264041	237635	7478.48	18329.3	14497.8
n9853	both	pHILLIC	306.026	10.6433	C9H11N2O8P	2	2',3'-Cyclic UMP	Nucleotide Metabolism	1.72397	9.49564e-06	1.35803	0.00106134	1.26947	0.00302926	161329	159733	186788	212534	157202	188754	304551	303218	300583	265806	363275	300911	201790	249873	278348	244203	222998	250914	177723	306391	241354	22041.7	31496.5	26240.5
n91	neg	pHILLIC	308.159	20.9367	C12H24N2O7	2	Fructoselysine	0	1.15154	0.0989801	0.988805	0.871651	1.16458	0.065906	570151	513551	416138	577435	606543	560579	650238	562574	484616	671748	730720	636146	576736	463304	465053	585404	584938	532639	540733	622674	534679	68117.4	86827.8	57990
n8710	both	C18AR	309.106	5.42263	C11H19NO9	5	N-Acetylneuraminate	Carbohydrate Metabolism	0.821332	0.25066	2.51068	0.00139066	0.327135	0.000333981	77294.6	111285	66279.4	62337.3			63274.4	66571.5	64921.3	65756.5			217856	212469	221594	144459			79299.2	65130.9	199095	22243.8	1409.15	36615.8
n10915	neg	pHILLIC	314.112	10.9858	C14H14N6O3	2	Dihydropteroate	Metabolism of Cofactors and Vitamins	1.13406	0.161859	0.975228	0.7002	1.16287	0.0942917	22091	17824.9	17817.3	20798.7	18974	16147.9	26409.5	18106.8	20669.6	18486.9	20032.9	25185	17339.5	20085.6	18241.3	16930.7	21488.5	16752.7	18942.3	21481.8	18473.1	2176.44	3496.16	1916.81
n10953	neg	pHILLIC	316.128	9.86533	C14H16N6O3	1	tetrahydropteroate	0	1.22319	0.022503	0.993992	0.90411	1.23059	0.0197403	10344160	9553482	9609775	11226312	11763202	10937379	12351783	11149893	10874916	13667125	16175927	13372659	10032618	9640462	9679972	11565771	11579469	10554874	10572385	1.29321e+07	10508861	893952	1.94945e+06	886945
n1554	neg	pHILLIC	323.052	15.1509	C9H14N3O8P	3	CMP	Nucleotide Metabolism	0.721894	6.68901e-07	0.89939	0.00658479	0.802648	0.000109362	1.03753e+06	962096	978181	928774	935418	922561	714836	700187	738672	663932	717072	626703	916377	822330	925257	800609	894696	825321	960760	693567	864098	43183	41066.4	54201.2
n6252	both	pHILLIC	324.036	14.1945	C9H13N2O9P	4	UMP	Nucleotide Metabolism	0.634127	2.39049e-07	0.897334	0.00790039	0.706679	7.63608e-08	2.40867e+06	2335570	2.3737e+06	2.20172e+06	2.61341e+06	2.18191e+06	1.43129e+06	1.51372e+06	1.47934e+06	1.46667e+06	1.62005e+06	1.43962e+06	2.15257e+06	2.13959e+06	2.07527e+06	2.07496e+06	2236144	1.98732e+06	2.3525e+06	1.49178e+06	2.11098e+06	157354	69427.3	84943.7
n6466	both	pHILLIC	325.101	14.3628	C11H19NO10	1	N-Glycoloyl-neuraminate	Carbohydrate Metabolism	0.991705	0.879626	4.28974	2.14687e-07	0.231181	2.33944e-07	20483.2	19968.5	22490.5	23253.6	22489.1	21172.8	18996	21975.8	21327.8	19760.2	20603.8	26116.9	93695.5	91214	96195.1	74054.2	85426.8	116470	21642.9	21463.4	92842.6	1296.05	2516.51	14006.2
n8981	neg	pHILLIC	329.257	3.84899	C18H35NO4	2	4-8dimethylnonanoylcarnitine	Lipid Metabolism	2.41617	7.1615e-06	3.02223	3.51231e-07	0.799468	0.00392686	26263.9	17870.5	18074.9	18973.3	11979.3	11777.6	49259.4	41778.3	38942.1	39644.1	46810.7	37117	46793.9	53965.8	60220.9	47576.1	52862.1	55731.8	17489.9	42258.6	52858.4	5341.67	4779.85	5066.92
p13062	pos	pHILLIC	334.067	15.8371	C9H19O11P	4	sn-glycero-3-Phospho-1-inositol	0	1.05688	0.510329	0.937969	0.381063	1.12678	0.200029	10966.6	8956.29	10565.7	10223.2	10209	12497.7	9943.49	11147.2	13802.4	8510.83	11483	12139.2	10351.6	10498	8990.13	12026.1	9224.23	8394.64	10569.8	11171	9914.12	1160	1818.94	1313.87
n10324	neg	pHILLIC	335.159	5.11855	C15H21N5O4	1	Isopentenyl adenosine	Biosynthesis of Secondary Metabolites	0	1.4616e-12	1.05429	0.322453	0	6.0904e-10	5735.54	5714.64	4913.32	5465.39	5253.18	5625.9	0	0	0	0	0	0	5449.47	5303.28	6974.63	5543.69	5460.49	5752.13	5451.33	0	5747.28	319.216	0	619.02
p12484	pos	pHILLIC	342.117	14.8362	C12H22O11	42	Sucrose	Carbohydrate Metabolism	0.921881	0.0159016	0.807678	5.02184e-07	1.1414	0.00167443	2.30843e+06	2182631	2.19708e+06	2.18399e+06	2.15558e+06	2.11332e+06	2087339	1957939	1.92844e+06	1.99805e+06	2245781	1.89693e+06	1.84536e+06	1.71309e+06	1.82096e+06	1.79959e+06	1.68318e+06	1.75154e+06	2.19017e+06	2.01908e+06	1.76895e+06	65163.9	129128	63659.3
n6810	neg	pHILLIC	343.096	7.3129	C20H13N3O3	1	violacein	0	0	3.94944e-08	0.782354	0.0156627	0	3.37138e-10	131291	120088	105592	101849	157106	137222	0	0	0	0	0	0	107887	104113	92037.8	109171	87232.6	88787.1	125525	0	98204.7	20759.8	0	9960.08
n9689	neg	pHILLIC	347.064	12.5798	C10H14N5O7P	7	dGMP	Nucleotide Metabolism	0.800672	1.14834e-07	0.96733	0.00244404	0.827713	7.19095e-07	1.52675e+06	1.49608e+06	1.48212e+06	1.51352e+06	1.47592e+06	1.48486e+06	1.15141e+06	1178608	1.29202e+06	1.21618e+06	1.19182e+06	1.1594e+06	1.45078e+06	1.42139e+06	1.48051e+06	1.46445e+06	1.43964e+06	1.42912e+06	1.49654e+06	1.19824e+06	1.44765e+06	19856.1	51468.1	22223
n7521	both	pHILLIC	352.065	14.0715	C12H16O12	2	4-(4-Deoxy-alpha-D-gluc-4-enuronosyl)-D-galacturonate	Carbohydrate Metabolism	1.06003	0.0537709	1.05653	0.0548066	1.00332	0.824908	19474396	18728572	18618228	18228044	16394523	17446558	20163706	19577952	18639042	18918130	19255868	18872782	19872454	19237170	19221460	18811712	19132338	18770362	1.81484e+07	1.92379e+07	1.91742e+07	1.08541e+06	559870	397490
n1147	neg	pHILLIC	353.232	4.49499	C20H33O5	2	13,14-Dihydro- lipoxin A4	0	0.298174	8.48111e-08	0.292966	8.44769e-08	1.01778	0.761927	58200.7	64427.1	45911	54631.4	65263.5	59256	18033.3	15735.9	15258.3	17004.4	18390.4	19249.9	18761.8	16576.8	16350.8	13986.1	17466.7	18719.3	57948.3	17278.7	16976.9	7115.59	1563.88	1786.56
n11288	both	pHILLIC	363.058	15.2176	C10H14N5O8P	5	Guanosine 3'-phosphate	Nucleotide Metabolism	0.623748	4.3053e-08	0.950083	0.042081	0.65652	9.42409e-09	1.3915e+06	1.32191e+06	1.25147e+06	1.23483e+06	1.26055e+06	1.24326e+06	822888	820084	755653	802462	875843	728121	1.22855e+06	1.25501e+06	1.218e+06	1.2432e+06	1183811	1190406	1.28392e+06	800842	1.21983e+06	61121.6	52563.3	28377.5
n7721	both	pHILLIC	364.149	8.92201	C14H24N2O9	1	N-Acetylmuramoyl-Ala	Glycan Biosynthesis and Metabolism	1.21409	0.0022448	0.950476	0.284445	1.27735	0.000486625	61326.1	53242.3	57333.3	55571	53848.5	48716.5	65295	66658.3	64600.4	60598.8	77528.2	66014.4	49458.8	56319	53155	50834.6	57302.3	46623	55006.3	66782.5	52282.1	4235.26	5679.58	4107.36
n11189	neg	pHILLIC	365.132	17.3783	C14H23NO10	2	2-(acetylamino)-1-5-anhydro-2-deoxy-3-O-b-D-galactopyranosyl-D-arabino-Hex-1-enitol	0	0	0.340893	0.790149	0.872497	0	0.340893	0	1491.92	0	0	0	0	0	0	0	0	0	0	0	0	0	0	0	1178.84	248.653	0	196.473	609.072	0	481.258
p15029	pos	pHILLIC	367.211	4.48679	C20H31O6	1	20-dihydroxyleukotriene B4	0	0.916844	0.176413	0.87645	0.0737898	1.04609	0.507399	21998	25909.3	19327.8	23316.1	22852.9	20333.4	20502.5	19120.2	18943.9	18273.8	23553.1	22222.9	18313.3	15808.2	20140.2	18835.6	21374.2	22742.7	22289.6	20436.1	19535.7	2330.55	2075.9	2445.75
n12202	neg	pHILLIC	376.138	8.38126	C17H20N4O6	2	Riboflavin	Metabolism of Cofactors and Vitamins	1.0483	0.693984	1.02255	0.855322	1.02518	0.750803	55056.2	52301.5	46852.7	66437.4	27600.6	46950.5	50710.8	57076.6	47258.7	58497.4	54694.1	41219.3	39293.5	51126.9	58953.2	48859.7	55919.2	47704.4	49199.8	51576.1	50309.5	12791.8	6550.33	6886.06
p11031	posneg	pHILLIC	384.122	13.2065	C14H20N6O5S	2	S-Adenosyl-L-homocysteine	Amino Acid Metabolism	0.941928	0.347878	0.96625	0.559569	0.974828	0.72523	24634.7	22267.3	24392.3	21412.8	22526.1	19960.9	18871.7	18832.2	19519.7	24772.6	24431.1	20915.7	23186.3	21327.8	24556.6	23895.3	19017.7	18647.5	22532.4	21223.8	21771.9	1778.51	2725.13	2522.23
n10946	neg	pHILLIC	422.083	16.5078	C12H23O14P	5	alpha,alpha'-Trehalose 6-phosphate	Carbohydrate Metabolism	0.975284	0.651155	1.10792	0.0856171	0.880287	0.0425541	23643.9	23099.7	21740	19839.9	24545.2	19737.2	21357.6	20415.4	21717.5	18993.9	25173.3	21670.5	25981.9	22290.8	24069.5	28325.2	22395.7	23853	22101	21554.7	24486	2009.1	2050.78	2312.57
n12138	neg	pHILLIC	443.025	17.7683	C10H15N5O11P2	1	GDP	Nucleotide Metabolism	INF	0.000407786	INF	0.00275396	4.94657	0.00251481	0	0	0	0	0	0	76621.1	42037.7	21301.4	94076.6	111246	92500.3	15122.4	8349.32	0	21133.3	24813.8	19083.5	0	72963.9	14750.4	0	34443.6	9159.43
n9482	both	pHILLIC	445.17	13.1856	C19H23N7O6	1	Tetrahydrofolate	Amino Acid Metabolism	1.13072	0.175686	1.07633	0.348407	1.05053	0.570038	79602.6	69711.2	83133.6	58145	65774.3	74678.8	80044.1	96996.8	93677.2	62360.6	73499.4	80813.4	83078.2	90611.7	84221.1	66518.6	66697.2	72819.3	71840.9	81231.9	77324.3	9216.72	12813.5	10071.9
n709	neg	pHILLIC	455.155	16.7082	C20H21N7O6	1	5,10-Methenyltetrahydrofolate	Carbohydrate Metabolism	0.986049	0.850482	0.956715	0.577107	1.03066	0.71478	28197.3	21701.8	27867.4	28210.1	22038.1	26538.9	25609.3	23446.7	21893.2	26360.3	31413.1	23674.8	24794.6	19831.4	25396	21143.6	29213.8	27484.4	25758.9	25399.6	24644	3076.13	3352.99	3604.26
n7594	neg	pHILLIC	498.11	15.0578	C16H26N4O10S2	1	Bis-gamma-glutamylcystine	Amino Acid Metabolism	0.929955	0.000167998	0.992016	0.741851	0.93744	0.0363552	100956	101350	98453.2	100497	101358	99992.5	91789.9	93137.9	97110.3	92275.3	96186	89897.2	97262.7	101179	95049	104720	92473.6	107111	100434	93399.5	99632.5	1103.37	2746.78	5693.45
n6255	both	pHILLIC	518.186	16.5473	C20H30N4O12	1	Poly-g-D-glutamate	Amino Acid Metabolism	0.741333	0.000141053	0.864296	0.0277866	0.857731	0.059991	133308	143891	154299	133925	131631	136093	102931	108641	118236	90951.3	109915	86964.2	114452	129269	145612	102518	107645	120591	138858	102940	120014	8703.69	11950.6	15692.7
n9210	both	pHILLIC	536.16	15.2499	C18H32O18	1	1-4-beta-D-Glucan	Carbohydrate Metabolism	0.982561	0.59132	0.945136	0.149779	1.0396	0.26738	47032.2	49427.2	51038.6	44322.5	48933.9	43996	44917	48843.7	48983.9	44554.3	48234.8	44251	49331.1	42728.4	42578.6	41978	46864.1	45647.6	47458.4	46630.8	44854.6	2859.18	2276.8	2921.69
n7750	neg	pHILLIC	546.137	7.86164	C26H26O13	5	afrormosin-7-O-glucoside-6''-O-malonate	0	1.05249	0.430409	1.00166	0.975014	1.05074	0.474159	21956.2	21238.6	22014.1	23550.9	21200.1	18416.5	19156	24125.4	22532.2	19525.8	26848.4	22926.8	22067.5	19785.4	24592	21127.4	22443.8	18573.3	21396.1	22519.1	21431.6	1689.97	2889.97	2116.1
n12171	neg	pHILLIC	574.213	11.6405	C24H30N8O9	1	Tetrahydrofolyl-[Glu](2)	Metabolism of Cofactors and Vitamins	1.14795	0.108472	1.14372	0.0338565	1.0037	0.959131	29736.1	21844.4	30023.4	26908.4	27826.2	26459.7	35055.6	25917.6	37790.4	30715.3	31217.4	26187.4	31118.4	34777.8	30754.9	32456.5	29761.3	27326.4	27133	31147.3	31032.6	2969.32	4723.29	2509.59
n1543	both	pHILLIC	584.264	3.84892	C33H36N4O6	4	Bilirubin	Metabolism of Cofactors and Vitamins	1.03393	0.802332	1.14941	0.287306	0.899536	0.278114	124234	86338.1	129874	100696	55038.9	99155	102006	108391	105407	111350	118691	69692.9	93777.8	120842	144396	106152	104406	114707	99222.6	102589	114047	27149.5	17088.6	17514.5
p8377	pos	pHILLIC	612.153	17.086	C20H32N6O12S2	1	Glutathione disulfide	Amino Acid Metabolism	0.981175	0.823438	1.0329	0.622891	0.949922	0.555266	32648.8	28070.6	32191.4	24314.8	29446.1	31527.2	31570.3	26412.7	28524	22518.4	28284.6	37534.4	36532.6	30051.5	30119.1	32473.6	28482.8	26402.1	29699.8	29140.7	30677	3161.05	5074.78	3501.66
n4357	both	pHILLIC	666.222	17.0211	C24H42O21	14	Glycogen	Carbohydrate Metabolism	0.998875	0.986788	0.950109	0.436152	1.05133	0.265577	9935.73	8620.15	9057.63	6766.36	8215.63	7300.61	8141.48	7314.62	8072.85	8668.1	9404.99	8237.92	7526.42	8033.82	7650	7343.89	8258.1	8594.51	8316.02	8306.66	7901.12	1158.32	693.943	477.452
n10285	neg	pHILLIC	683.313	15.3366	C28H49N3O16	1	Chitin	Carbohydrate Metabolism	0.661409	0.00247455	0.843656	0.0694315	0.78398	0.0113893	18441.1	18034	26238.4	18509	19705.4	17059.6	10391.8	11619.1	12405.3	14705.3	16798.7	12117.7	18270.3	14261.4	16425	15293.8	18324.1	16966.1	19664.6	13006.3	16590.1	3331.46	2331.5	1618.75
Key
Identification of metabolites			84		Metabolite onfirmed by comparison of retention time with authentic standards
			2		Metabolite confirmed by MS/MS analysis
			1		Putative identification of metabolite by MS/MS
			287		Putative identification of metabolite by predicted retention time only
			Tvag/Medium	Tvag/Medium					Tvag /Tfoe
Fold-change in peak identity			5	3	> 2-fold, < 3-fold			Fold-change in peak identity	3	> 2-fold, < 3-fold
(Confirmed ID only)			1	0	> 3-fold, < 4-fold			(Confirmed ID only)	2	> 3-fold, < 4-fold
			15	6	> 4-fold				16	> 4-fold
