# Supplementary material for: Metabolomic profiling and stable isotope labelling of Trichomonas vaginalis and Tritrichomonas foetus reveal major differences in amino acid metabolism including the production of 2-hydroxyisocaproic acid, cystathionine and S-methylcysteine
Source: PLoS One. 2017 Dec 21;12(12):e0189072. doi: 10.1371/journal.pone.0189072 (PMC5739422; doi:10.1371/journal.pone.0189072)
Supplement: S4 Table — (XLSX) [file pone.0189072.s004.xlsx]

## Sheet: S4 Table
					Mean Concentration nmol/108 cells			SD Concentration nmol/108 cells			Fold Change		Fold Change		Fold Change		Mean Peak Intensity			SD Peak Intensity
Metabolite	Formula	Mol Weight	Polarity	RT	MDM	TvagSPT	TfoeSPT	MDM	TvagExt	TfoeExt	TvagSPT/MDM	P	TfoeSPT/MDM	P	TvagSPT/TfoeSPT	P	MDM	TvagSPT	TfoeSPT	MDM	Tvag	TfoeSPT
Glycine	C2H5NO2	76.0394	pos	15.12	394.788	425.773	402.787	21.5008	18.8553	11.8432	1.07849	0.0290799	1.07849	0.453351	1.05707	0.0436235	8.40899e+06	9.06898e+06	8.57936e+06	457968	401617	252259
Alanine	C3H7NO2	89.0477	pos	14.39	212.003	254.422	215.833	10.7381	8.35005	6.5844	1.20009	2.40811e-05	1.20009	0.484945	1.17879	1.03942e-05	2.20483e+08	2.64599e+08	2.24466e+08	1.11677e+07	8.68405e+06	6.84778e+06
Serine	C3H7NO3	106.05	pos	15.28	860.229	976.31	925.161	87.5733	54.2991	31.687	1.13494	0.0228596	1.13494	0.122223	1.05529	0.098896	6.70118e+07	7.60546e+07	7.207e+07	6.82196e+06	4.2299e+06	2.46842e+06
Creatinine	C4H7N3O	114.066	pos	9.37	1.01768	1.01777	1.01071	0.0222369	0.0193754	0.0231993	1.00009	0.994259	1.00009	0.624054	1.00699	0.612663	3.66364e+07	3.66398e+07	3.63855e+07	800528	697515	835174
Proline	C5H9NO2	116.071	pos	12.33	46.9768	49.9994	47.2758	1.12845	0.992148	0.868126	1.06434	0.000809542	1.06434	0.630459	1.05761	0.000951183	1.02879e+09	1.09499e+09	1.03534e+09	2.47131e+07	2.1728e+07	1.9012e+07
Valine	C5H11NO2	118.086	pos	12.1	260.357	268.962	261.64	10.6324	8.59672	4.99912	1.03305	0.168642	1.03305	0.798058	1.02798	0.130727	1.06746e+09	1.10274e+09	1.07272e+09	4.35928e+07	3.52466e+07	2.04964e+07
Threonine	C$H9NO3	119.058	pos	14.12	202.647	211.846	203.144	5.78202	7.94425	3.39726	1.04539	0.0564325	1.04539	0.863154	1.04284	0.0480013	2.26965e+08	2.37268e+08	2.27521e+08	6.47587e+06	8.89756e+06	3.80493e+06
Hydroxyproline	C5H9NO3	131.058	pos	14.07	0.123941	0.12629	0.128452	0.00758064	0.00424318	0.00403263	1.01895	0.532149	1.01895	0.236398	0.983162	0.42796	576323	587247	597304	35250	19730.8	18751.7
Leucine	C6H13NO2	132.102	pos	10.65	502.679	500.648	469.005	28.4171	9.30101	67.1208	0.99596	0.872397	0.99596	0.320009	1.06747	0.320978	2.48826e+09	2478210062	2.32157e+09	1.40664e+08	4.604e+07	3.32248e+08
Isoleucine	C6H13NO2	132.102	pos	11.14	134.47	137.446	127.881	7.49522	7.98351	9.33199	1.02213	0.540989	0.951001	0.231735	1.0748	0.112201	8.28335e+08	8.46667e+08	7.87747e+08	4.61705e+07	4.91784e+07	5.7485e+07
Ornithine	C5H12N2O2	133.097	pos	21.8	35.2169	36.5542	32.6974	4.1487	3.7307	2.6495	1.03797	0.586184	1.03797	0.250851	1.11795	0.088836	5.63471e+07	5.84867e+07	5.23159e+07	6.63792e+06	5.96912e+06	4.2392e+06
Aspartate	C4H7NO4	134.045	pos	14.72	136.433	140.156	141.994	5.29341	6.52482	2.71915	1.02729	0.329412	1.02729	0.0488014	0.987057	0.573867	2.94695e+07	3.02737e+07	3.06706e+07	1.14338e+06	1.40936e+06	587337
Lysine	C6H14N2O2	147.113	pos	23.36	705.061	726.764	710.973	46.7562	42.7044	21.828	1.03078	0.440206	1.03078	0.78833	1.02221	0.478498	1.10695e+09	1.14102e+09	1.11623e+09	7.34073e+07	6.70459e+07	3.427e+07
Methionine	C5H11NO2S	148.044	pos	11.39	91.5092	87.4906	91.8193	5.77589	2.48841	1.8776	0.956086	0.154291	0.956086	0.903852	0.952857	0.0111552	5.69187e+08	5.44192e+08	5.71116e+08	3.5926e+07	1.54779e+07	1.16787e+07
Glutamate	C5H9NO4	148.06	pos	14.45	401.178	402.663	396.129	13.2396	16.5074	6.70464	1.0037	0.874304	1.0037	0.433	1.0165	0.431286	3.56246e+08	3.57565e+08	3.51762e+08	1.17568e+07	1.46586e+07	5.95372e+06
Histidine	C6H9N3O2	155.07	pos	14.33	65.8516	64.0905	63.8675	1.76217	1.76958	1.6605	0.973258	0.130663	0.973258	0.0839495	1.00349	0.841279	3.16746e+08	3.08275e+08	3.07203e+08	8.47604e+06	8.5117e+06	7.987e+06
Phenylalanine	C9H11NO2	165.05	pos	10.07	280.391	266.099	277.234	5.47055	7.32165	4.06355	0.949029	0.00480073	0.949029	0.298645	0.959834	0.0139619	1.69636e+09	1.6099e+09	1.67727e+09	3.30968e+07	4.4296e+07	2.45845e+07
Arginine	C6H14N4O2	175.119	pos	24.72	452.445	449.355	444.96	25.3078	35.0978	21.5914	0.993172	0.872686	0.993172	0.608168	1.00988	0.816308	1.28494e+09	1.27617e+09	1.26369e+09	7.1874e+07	9.96779e+07	6.13197e+07
Citrulline	C6H13N3O3	176.103	pos	15.4	11.3287	11.7533	13.0492	0.471877	0.193005	0.254712	1.03747	0.0720517	1.03747	1.66672e-05	0.90069	3.86908e-06	3.37597e+07	3.50247e+07	3.88866e+07	1.40619e+06	575155	759042
Tyrosine	C9H11NO3	182.081	pos	12.56	86.037	88.3164	86.1417	3.50951	3.57124	1.95864	1.02649	0.313041	1.02649	0.951506	1.02525	0.260071	1.07546e+08	1.10396e+08	1.07677e+08	4.38689e+06	4.46405e+06	2.4483e+06
Tryptophan	C11H12N2O2	204.9	pos	11.39	77.0771	76.0524	74.5931	6.41229	3.05509	3.32084	0.986706	0.73579	0.986706	0.428445	1.01956	0.486152	3.39139e+08	3.34631e+08	3.2821e+08	2.82141e+07	1.34424e+07	1.46117e+07
Cystathionine	C7H14N2O4S	222.067	neg	16.78	1.36037	1.47513	1.37099	0.0535648	0.0344439	0.0603908	1.08436	0.00158475	1.08436	0.766148	1.07596	0.00737007	1.63244e+06	1.77016e+06	1.64518e+06	64277.7	41332.6	72468.9
	Key
	Fold-change in peak identity				> 2-fold, < 3-fold
					> 3-fold, < 4-fold
					> 4-fold
