# Supplementary material for: Metabolomic profiling and stable isotope labelling of Trichomonas vaginalis and Tritrichomonas foetus reveal major differences in amino acid metabolism including the production of 2-hydroxyisocaproic acid, cystathionine and S-methylcysteine
Source: PLoS One. 2017 Dec 21;12(12):e0189072. doi: 10.1371/journal.pone.0189072 (PMC5739422; doi:10.1371/journal.pone.0189072)
Supplement: S5 Table — (XLSX) [file pone.0189072.s005.xlsx]

## Sheet: S5 Table
					Mean concentration nmol/108 cells		SD concentration nmol/108 cells		Fold Change		Extract Peak Intensities												Mean Peak Intensity		Standard deviation
Metabolite	Formula	Mol Weight	Polarity	RT	TvagEXT	TfoeEXT	TvagExt	TfoeExt	TvagExt/TfoeExt	P	1_vagEXT	2_vagEXT	3_vagEXT	4_vagEXT	5_vagEXT	6_vagEXT	7_foeEXT	8_foeEXT	9_foeEXT	10_foeEXT	11_foeEXT	12_foeEXT	TvagEXT	TfoeExt	TvagExt	TfoeExt
Glycine	C2H5NO2	76.0394	pos	15.12	209.186	124.309	21.0611	8.13875	1.6828	7.61474e-06	3.6602e+06	4.28068e+06	4.26941e+06	4.67078e+06	4.82704e+06	5.02591e+06	2.58538e+06	2.63424e+06	2.60031e+06	2.45318e+06	3.0136e+06	2.59995e+06	4.45567e+06	2.64778e+06	448601	173355
Alanine	C3H7NO2	89.0477	pos	14.39	226.945	93.219	22.0527	4.0564	2.43454	1.07657e-07	2.12496e+08	2.07011e+08	2.24275e+08	2.49289e+08	2.53006e+08	2.70059e+08	9.40273e+07	9.43729e+07	9.50354e+07	9.26285e+07	1.03337e+08	1.02285e+08	2.36023e+08	9.69477e+07	2.29348e+07	4.21866e+06
Serine	C3H7NO3	106.05	pos	15.28	153.667	177.985	14.9293	12.8087	0.863368	0.0199792	1.14033e+07	1.09303e+07	1.16311e+07	1.11426e+07	1.23435e+07	1.4373e+07	1.30608e+07	1.28803e+07	1.34594e+07	1.33972e+07	1.56595e+07	1.47332e+07	1.19707e+07	1.38651e+07	1.16299e+06	997801
Creatinine	C4H7N3O	114.066	pos	9.37	0.542185	0.102831	0.0604152	0.00529177	5.27258	1.66611e-08	1.64296e+07	1.67538e+07	2.03055e+07	2.06864e+07	2.05708e+07	2.23658e+07	3.40719e+06	3.69409e+06	3.76573e+06	3.52771e+06	3.98302e+06	3.83376e+06	1.95186e+07	3.70192e+06	2.17495e+06	190504
Proline	C5H9NO2	116.071	pos	12.33	77.1137	45.2734	5.02562	2.39883	1.70329	1.60634e-07	1.56411e+09	1.57607e+09	1.64061e+09	1.70681e+09	1.76783e+09	1.87731e+09	8.87564e+08	1.0142e+09	9.94241e+08	9.7178e+08	1.03679e+09	1.04436e+09	1.68879e+09	9.91488e+08	1.10061e+08	5.25343e+07
Valine	C5H11NO2	118.086	pos	12.1	136.297	111.508	13.7168	5.15258	1.22231	0.00358465	4.95365e+08	4.90929e+08	5.36902e+08	5.87571e+08	5.95727e+08	6.4641e+08	4.25291e+08	4.7035e+08	4.56234e+08	4.33689e+08	4.79984e+08	4.77543e+08	5.58817e+08	4.57182e+08	5.6239e+07	2.11256e+07
Threonine	C5H9NO3	119.058	pos	14.12	44.3933	20.9209	4.8526	1.35213	2.12196	1.08968e-06	3.89644e+07	4.78624e+07	5.06177e+07	5.08628e+07	5.48348e+07	5.5181e+07	2.24887e+07	2.35657e+07	2.36084e+07	2.07435e+07	2.53014e+07	2.48808e+07	4.97205e+07	2.34314e+07	5.43491e+06	1.51439e+06
Hydroxyproline	C5H9NO3	131.058	pos	14.07	0.268962	0.0898472	0.0281279	0.0100316	2.99355	1.01992e-07	980723	984477	1.05226e+06	1.08384e+06	1.25189e+06	1.26328e+06	340954	438561	304584	373962	364859	387321	1.10275e+06	368373	115325	41129.4
Leucine	C6H13NO2	132.102	pos	10.65	324.68	198.81	31.5107	6.33364	1.63311	5.28995e-06	1.37919e+09	1.42638e+09	1.53846e+09	1.64697e+09	1.69217e+09	1.82346e+09	9.15619e+08	9.61522e+08	9.67111e+08	9.64842e+08	1.01199e+09	1.00008e+09	1.58444e+09	9.70194e+08	1.53772e+08	3.09082e+07
Isoleucine	C6H13NO2	132.102	pos	11.14	95.4351	68.1732	9.68873	4.51851	1.39989	0.000197717	5.10965e+08	5.1286e+08	5.83824e+08	6.12771e+08	6.16742e+08	6.78668e+08	3.75295e+08	4.16811e+08	4.13912e+08	3.99785e+08	4.49878e+08	4.55821e+08	5.85972e+08	4.18584e+08	5.94888e+07	2.77437e+07
Ornithine	C5H12N2O2	133.097	pos	21.8	2.13051	6.58089	0.293947	1.21405	0.323742	1.2214e-05	4.1613e+06	3.71647e+06	3.53366e+06	2.78836e+06	3.35725e+06	2.89589e+06	1.34669e+07	1.08204e+07	1.07253e+07	8.754e+06	1.18702e+07	7.53979e+06	3.40882e+06	1.05294e+07	470316	1.94249e+06
Aspartate	C4H7NO4	134.045	pos	14.72	22.0423	15.4956	6.63289	0.731026	1.42249	0.0529992	3.0636e+06	2.88325e+06	4313705	5.9214e+06	5.82914e+06	6.55578e+06	3.12512e+06	3436524	3.4795e+06	3.12512e+06	3436524	3.4795e+06	4.76115e+06	3.34705e+06	1.4327e+06	157902
Lysine	C6H14N2O2	147.113	pos	23.36	20.5281	93.735	1.49613	7.43796	0.219001	1.02114e-09	3.50108e+07	3.30735e+07	3.31718e+07	2.80304e+07	3.37858e+07	3.03024e+07	1.48484e+08	1.45999e+08	1.43774e+08	1.27793e+08	1.67763e+08	1.49171e+08	3.22291e+07	1.47164e+08	2.34892e+06	1.16776e+07
Methionine	C5H11NO2S	148.044	pos	11.39	24.5125	32.5064	3.34804	2.03179	0.754083	0.00103545	1.28864e+08	1.27089e+08	1.48313e+08	1.53725e+08	1.74157e+08	1.8266e+08	1.90744e+08	2.08044e+08	1.90317e+08	1.89196e+08	2.20524e+08	2.14315e+08	1.52468e+08	2.0219e+08	2.08248e+07	1.26378e+07
Glutamate	C5H9NO4	148.06	pos	14.45	25.947	17.7511	1.90357	0.934379	1.46171	5.94906e-06	1.98291e+08	2.27324e+08	2.24567e+08	2.37389e+08	2.45187e+08	2.49698e+08	1.56553e+08	1.62545e+08	1.51992e+08	1.43662e+08	1.6979e+08	1.61238e+08	2.30409e+08	1.5763e+08	1.69037e+07	8.29729e+06
Histidine	C6H9N3O2	155.07	pos	14.33	8.62871	12.0149	0.334767	1.40335	0.718165	0.000374296	4.20828e+07	4.1439e+07	4.27026e+07	3.92144e+07	4.38389e+07	3.97469e+07	6.30225e+07	5.63553e+07	6.68481e+07	5.75183e+07	4.50699e+07	5.79373e+07	4.15041e+07	5.77919e+07	1.61023e+06	6.75009e+06
Phenylalanine	C9H11NO2	165.05	pos	10.07	146.21	109.791	16.1403	5.6311	1.33171	0.000764028	7.50345e+08	7.80952e+08	8.77733e+08	9.06293e+08	9.56808e+08	1.03531e+09	6.27927e+08	6.64317e+08	6.62705e+08	6.20542e+08	7.19397e+08	6.90527e+08	8.84573e+08	6.64236e+08	9.76485e+07	3.40682e+07
Arginine	C6H14N4O2	175.119	pos	24.72	18.692	22.5234	0.979893	2.39762	0.82989	0.00790999	5.76348e+07	5.20537e+07	5.32709e+07	4.83301e+07	5.44788e+07	5.27429e+07	7.08788e+07	6.7248e+07	6.22912e+07	5.3182e+07	7.20984e+07	5.81007e+07	5.30852e+07	6.39665e+07	2.7829e+06	6.80925e+06
Citrulline	C6H13N3O3	176.103	pos	15.4	4.48363	27.7153	0.419635	2.13451	0.161775	3.76843e-10	1.19052e+07	1.57433e+07	1.22786e+07	1.35618e+07	1.29061e+07	1.37724e+07	7.55537e+07	9.27727e+07	8.11646e+07	7.59862e+07	8.90332e+07	8.10391e+07	1.33612e+07	8.25916e+07	1.25051e+06	6.36083e+06
Tyrosine	C9H11NO3	182.081	pos	12.56	38.3164	39.145	3.53927	1.91788	0.978833	0.655184	4.11696e+07	4.31483e+07	5.00019e+07	4.9201e+07	4.95782e+07	5.42743e+07	4.95879e+07	4.85001e+07	4.80748e+07	4.45714e+07	5.23407e+07	5.05125e+07	4.78955e+07	4.89312e+07	4.42409e+06	2.39735e+06
Tryptophan	C11H12N2O2	204.9	pos	11.39	34.1094	21.7321	3.44364	0.605437	1.56954	1.29205e-05	1.32623e+08	1.27075e+08	1.58331e+08	1.53943e+08	1.58849e+08	1.69666e+08	9.70987e+07	9.38939e+07	9.6335e+07	9.19687e+07	1.00255e+08	9.41769e+07	1.50081e+08	9.56214e+07	1.5152e+07	2.66392e+06
Cystathionine	C7H14N2O4S	222.067	neg	16.78	0.085162	2.77792	0.0115821	0.219604	0.0306568	9.77988e-11	83660.4	94417.3	107941	126480	108248	92419.5	2.92187e+06	3.54533e+06	3.05523e+06	3.31298e+06	3.59291e+06	3.57269e+06	102194	3.3335e+06	13898.5	263525
Cystine	C6H12N2O4S2	241.031	pos	15.93	0.356216	5.68508	0.11233	1.72427	0.062658	4.21503e-05	32361.1	61198.9	74011.6	67206.5	92237.8	102581	694416	1.24278e+06	1.27158e+06	668369	1.60687e+06	1.3722e+06	71599.4	1.1427e+06	22578.4	346578
	Key
	Fold-change in peak identity				> 2-fold, < 3-fold
					> 3-fold, < 4-fold
					> 4-fold
