# Supplementary material for: Metabolomic profiling and stable isotope labelling of Trichomonas vaginalis and Tritrichomonas foetus reveal major differences in amino acid metabolism including the production of 2-hydroxyisocaproic acid, cystathionine and S-methylcysteine
Source: PLoS One. 2017 Dec 21;12(12):e0189072. doi: 10.1371/journal.pone.0189072 (PMC5739422; doi:10.1371/journal.pone.0189072)
Supplement: S6 Table — (XLSX) [file pone.0189072.s006.xlsx]

## Sheet: S6 Table
A. Lactate dehydrogenase and malate dehdrogenase
	EC Number	Gene Name	tBlastn Query	T. vaginalis	T. foetus
	1.1.1.37	Malate Dehdrogenase	TVAG_253650	TVAG_253650	OHS92890
				TVAG_193000	OHT09323
				TVAG_204360	OHT15476
				TVAG_387970	OHT12052
	1.1.1.27	Lactate Dehydrogenase	TVAG_495880	TVAG_495880	Not Found
				TVAG_362930
				TVAG_381310
				TVAG_171100
				TVAG_171090
				TVAG_371320
				TVAG_455680
				TVAG_239990
				TVAG_534540
				TVAG_165030
B. Cysteine and methionine metabolism
	EC Number	Gene Name	tBlastn Query	T. vaginalis	T. foetus
	1.1.1.95	Phosphoglycerate dehydrogenase	TVAG_462360	TVAG_462360	OHS94511
				TVAG_154750	OHT05027
				TVAG_432360
	2.6.1.52	Phosphoserine aminotransferase	TVAG_099570	TVAG_099570	OHS93896
				TVAG_224040
				TVAG_183300
	2.3.1.30	Serine O-acetyltransferase	eco:b3607	Not Found	Not Found
			ath:At1g55920	Not Found	Not Found
	2.5.1.47	Cysteine synthase	TVAG_430060	TVAG_430060	OHT00539
				TVAG_547520	OHT04901
				TVAG_391870	OHT16517
				TVAG_368890
				TVAG_387920
				TVAG_040090
	2.5.1.6	Methionine adenosyltransferase	TVAG_243700	TVAG_243700	OHT07195
				TVAG_252200	OH200428
				TVAG_317070	OHS98921
				TVAG_453040
				TVAG_145700
				TVAG_403830
				TVAG_484900
	3.3.1.1	S-adenosylhomocysteine hydrolase	TVAG_405240	TVAG_405240	OHS96400
				TVAG_076840
				TVAG_210320
	4.2.1.22	Cystathionine beta synthase	has:875	Not Found	Not Found
	4.4.1.1	Cystathionine gamma lysae	has:1491	Not Found	Not Found
			sce:YAL012W	Not Found	Not Found
			pae:PAO400	Not Found	Not Found
	4.4.1.11	Methionine gamma lyase	TVAG_147790	TVAG_147790	OHT16919
				TVAG_041600	OHT00567
					OHS99110
					OHT08069
	4.4.1.14	ACC Synthase	TVAG_458460	TVAG_458460	OHT09618
				TVAG_108400
				TVAG_326700
	2.1.1.13	Methionine synthase	eco:b4019	Not Found	Not Found
			hsa:4548
	2.8.1.1	MST	TVAG_129830	TVAG_129830	Not Found
